# Supplementary material for: NextDenovo: an efficient error correction and accurate assembly tool for noisy long reads
Source: Genome Biol. 2024 Apr 26;25:107. doi: 10.1186/s13059-024-03252-4 (PMC11046930; doi:10.1186/s13059-024-03252-4)
Supplement: Supplementary file 2 — Additional file 2: Table S10. Duplicate gene annotation across 35 human assemblies. [file 13059_2024_3252_MOESM2_ESM.xlsx]

## Sheet: Sheet1
Table S10: Duplicate gene annotation across 35 human assemblies.
Genome ID	Seqnames	Start	End	Gene ID	Strand	Origin Gene Name	CDS length	Number of exons	Gene coverage	ORF
A01	ctg002740_np1212	7600	8034	ENST00000622410.2_1_2	+	AC135068.2	352	2	0.997	TRUE
A01	ctg002140_np1212	231987	232296	ENST00000612308.2_1_2	+	AL627230.1	310	1	0.906	TRUE
A01	ctg003390_np1212	8969	14772	ENST00000266483.7_1_2	-	ALG10	495	3	0.996	TRUE
A01	ctg000130_np1212	770621	776442	ENST00000266483.7_2_3	-	ALG10	495	3	0.999	TRUE
A01	ctg002580_np1212	825941	838822	ENST00000308742.9_1_2	+	ALG10B	1422	3	0.993	TRUE
A01	ctg001620_np1212	8859881	8862222	ENST00000259938.7_1_2	-	CLPS	339	3	1	TRUE
A01	ctg002440_np1212	37519315	37534764	ENST00000313250.10_1_2	-	DHRS4	699	8	0.999	TRUE
A01	ctg001180_np1212	33352116	33353986	ENST00000330682.3_1_2	+	ELOA3D	258	1	0.995	TRUE
A01	ctg003200_np1212	1684	2517	ENST00000454551.1_1_2	-	ETDA	48	2	0.988	TRUE
A01	ctg000790_np1212	989802	997105	ENST00000362097.1_1_2	+	GAGE2A	354	5	1	TRUE
A01	ctg003270_np1212	24862	36487	ENST00000421285.3_1_2	+	GOLGA6B	702	18	0.996	TRUE
A01	ctg003030_np1212	439026	439560	ENST00000434710.1_1_2	-	IGHV3-43	354	2	0.995	TRUE
A01	ctg003030_np1212	423687	424190	ENST00000390619.2_1_2	-	IGHV4-39	372	2	0.992	TRUE
A01	ctg003030_np1212	22802	23378	ENST00000390629.3_1_2	-	IGHV4-59	350	2	1	TRUE
A01	ctg002290_np1212	4905730	4907172	ENST00000604952.1_1_2	-	MTRNR2L6	12	1	0.995	TRUE
A01	ctg003600_np1212	84337	94308	ENST00000641925.1_1_2	-	OR2T2	612	4	0.929	TRUE
A01	ctg003600_np1212	97587	103262	ENST00000460972.4_1_2	-	OR2T27	954	2	0.997	TRUE
A01	ctg003530_np1212	23973481	23976900	ENST00000259396.8_1_2	-	ORM1	606	6	1	TRUE
A01	ctg000510_np1212	6591744	6594761	ENST00000377930.1_1_2	-	PRR20B	543	3	0.996	TRUE
A01	ctg000510_np1212	6585210	6588230	ENST00000377930.1_2_3	-	PRR20B	420	3	0.998	TRUE
A01	ctg000510_np1212	6611330	6614335	ENST00000377930.1_3_4	-	PRR20B	540	3	0.993	TRUE
A01	ctg000510_np1212	6617869	6620876	ENST00000377930.1_4_5	-	PRR20B	417	3	0.992	TRUE
A01	ctg001160_np1212	14228228	14242402	ENST00000632998.1_1_2	+	PRSS2	744	5	0.998	TRUE
A01	ctg003400_np1212	5691304	5692415	ENST00000449283.2_1_2	+	SPANXB1	312	2	0.997	TRUE
A01	ctg003400_np1212	5727190	5728301	ENST00000449283.2_2_3	+	SPANXB1	282	2	0.995	TRUE
A01	ctg003400_np1212	5703275	5704385	ENST00000449283.2_3_4	+	SPANXB1	311	2	0.993	TRUE
A01	ctg003640_np1212	2290	3661	ENST00000370515.3_1_2	+	SPANXD	75	2	0.979	TRUE
A01	ctg000880_np1212	17641074	17641671	ENST00000638483.1_10_11	-	TAF11L5	60	1	0.99	TRUE
A01	ctg000880_np1212	17644507	17645096	ENST00000638483.1_11_12	-	TAF11L5	60	1	0.985	TRUE
A01	ctg000880_np1212	17617537	17618130	ENST00000638483.1_12_13	+	TAF11L5	594	1	0.988	TRUE
A01	ctg000880_np1212	17637655	17638251	ENST00000638483.1_13_14	-	TAF11L5	282	1	0.988	TRUE
A01	ctg000880_np1212	17647919	17648509	ENST00000638483.1_14_15	-	TAF11L5	60	1	0.983	TRUE
A01	ctg000880_np1212	17583268	17583860	ENST00000638483.1_1_2	+	TAF11L5	282	1	0.991	TRUE
A01	ctg000880_np1212	17627799	17628395	ENST00000638483.1_2_3	+	TAF11L5	597	1	0.995	TRUE
A01	ctg000880_np1212	17576431	17577023	ENST00000638483.1_3_4	+	TAF11L5	60	1	0.991	TRUE
A01	ctg000880_np1212	17631225	17631815	ENST00000638483.1_4_5	+	TAF11L5	483	1	0.988	TRUE
A01	ctg000880_np1212	17620963	17621558	ENST00000638483.1_5_6	+	TAF11L5	375	1	0.993	TRUE
A01	ctg000880_np1212	17624384	17624975	ENST00000638483.1_6_7	+	TAF11L5	372	1	0.991	TRUE
A01	ctg000880_np1212	17614118	17614709	ENST00000638483.1_7_8	+	TAF11L5	372	1	0.991	TRUE
A01	ctg000880_np1212	17579850	17580441	ENST00000638483.1_8_9	+	TAF11L5	592	1	0.991	TRUE
A01	ctg000880_np1212	17651341	17651936	ENST00000638483.1_9_10	-	TAF11L5	282	1	0.99	TRUE
A01	ctg001930_np1212	17634	27503	ENST00000672117.1_1_2	+	TCP11X2	672	9	0.997	TRUE
A01	ctg001160_np1212	13987803	13988276	ENST00000390372.3_1_2	+	TRBV5-5	343	2	1	TRUE
A01	ctg001160_np1212	13974963	13975395	ENST00000390376.2_1_2	+	TRBV6-8	344	2	1	TRUE
A01	ctg001990_np1212	37381	39664	ENST00000308911.8_1_2	+	TUBB8B	1437	4	1	TRUE
A01	ctg000790_np1212	3894040	3899018	ENST00000375600.5_1_2	-	XAGE1A	261	4	0.995	TRUE
A01	ctg000790_np1212	3848333	3857066	ENST00000518075.1_1_2	+	XAGE1B	33	4	0.99	TRUE
A02	ctg000090_np1212	209009	209316	ENST00000612308.2_1_2	+	AL627230.1	308	1	0.901	TRUE
A02	ctg002060_np1212	56675	65455	ENST00000370083.8_1_2	-	AMY1A	141	11	0.997	TRUE
A02	ctg002070_np1212	93771	97077	ENST00000430659.5_2_3	+	AMY1A	294	5	0.997	TRUE
A02	ctg001450_np1212	21618330	21620671	ENST00000259938.7_1_2	+	CLPS	339	3	1	TRUE
A02	ctg000760_np1212	16570	22824	ENST00000370287.7_1_2	+	CSAG1	9	5	0.994	TRUE
A02	ctg000230_np1212	3260639	3261636	ENST00000599845.3_1_2	+	CSAG3	384	2	0.996	TRUE
A02	ctg000510_np1212	473401	476007	ENST00000470691.2_1_2	+	CTAGE6	90	1	0.996	TRUE
A02	ctg000520_np1212	1006057	1009829	ENST00000535490.2_1_2	-	CXorf49	150	6	0.987	TRUE
A02	ctg000730_np1212	4649768	4652194	ENST00000382689.7_1_2	-	DEFA1B	286	3	1	TRUE
A02	ctg001060_np1212	26133053	26134925	ENST00000330682.3_1_2	-	ELOA3D	1509	1	0.996	TRUE
A02	ctg001060_np1212	26138959	26140821	ENST00000330682.3_2_3	-	ELOA3D	204	1	0.99	TRUE
A02	ctg001060_np1212	26150741	26152604	ENST00000330682.3_3_4	-	ELOA3D	81	1	0.986	TRUE
A02	ctg002100_np1212	2458	3264	ENST00000454551.1_1_2	-	ETDA	66	2	0.988	TRUE
A02	ctg000000_np1212	141491	144402	ENST00000504750.5_1_2	+	FRG2	405	4	0.993	TRUE
A02	ctg001500_np1212	43602	46492	ENST00000308062.7_1_2	-	FRG2C	495	4	0.997	TRUE
A02	ctg001530_np1212	8564	11439	ENST00000308062.7_2_3	+	FRG2C	408	4	0.991	TRUE
A02	ctg000670_np1212	3189585	3189701	ENST00000361446.5_1_2	-	GAGE12B	93	1	1	TRUE
A02	ctg000670_np1212	3170591	3177892	ENST00000405679.3_1_2	-	GAGE12D	354	5	0.996	TRUE
A02	ctg000670_np1212	3142052	3149351	ENST00000405679.3_2_3	-	GAGE12D	315	5	0.998	TRUE
A02	ctg000140_np1212	32062384	32064184	ENST00000619998.1_1_2	-	GGTLC3	453	6	0.994	TRUE
A02	ctg002970_np1212	1143	3012	ENST00000505354.2_1_2	+	GK3P	123	1	0.983	TRUE
A02	ctg002580_np1212	5643	7536	ENST00000505354.2_2_3	+	GK3P	6	1	0.985	TRUE
A02	ctg002620_np1212	6180	6689	ENST00000438142.3_1_2	-	IGHV4-31	356	2	1	TRUE
A02	ctg000760_np1212	12661	16526	ENST00000357916.8_1_2	-	MAGEA12	792	2	0.994	TRUE
A02	ctg000230_np1212	3251333	3255345	ENST00000611557.4_1_2	-	MAGEA2	1017	4	0.995	TRUE
A02	ctg000230_np1212	3267535	3271046	ENST00000370278.4_1_2	-	MAGEA3	327	3	0.985	TRUE
A02	ctg003250_np1212	11262	40738	ENST00000311506.10_1_2	-	METTL2A	891	9	0.997	TRUE
A02	ctg000750_np1212	6968	18296	ENST00000641810.1_1_2	+	OR2A42	516	3	0.994	TRUE
A02	ctg001420_np1212	6565675	6568863	ENST00000537932.5_1_2	-	PGA4	705	4	0.998	TRUE
A02	ctg000800_np1212	42741	48101	ENST00000235347.4_1_2	+	PRAMEF10	327	4	0.996	TRUE
A02	ctg000800_np1212	20320	24428	ENST00000357367.6_1_2	-	PRAMEF8	150	4	0.997	TRUE
A02	ctg002080_np1212	237989	242105	ENST00000357367.6_2_3	-	PRAMEF8	150	4	0.996	TRUE
A02	ctg002080_np1212	6069	10107	ENST00000614831.1_3_4	+	PRAMEF8	60	4	0.99	TRUE
A02	ctg000740_np1212	4597752	4600751	ENST00000377930.1_1_2	+	PRR20B	21	3	0.989	TRUE
A02	ctg001760_np1212	57182990	57185995	ENST00000377930.1_2_3	-	PRR20B	537	3	0.99	TRUE
A02	ctg000740_np1212	4643440	4646442	ENST00000377930.1_3_4	+	PRR20B	21	3	0.992	TRUE
A02	ctg001760_np1212	57189515	57192525	ENST00000377930.1_4_5	-	PRR20B	414	3	0.988	TRUE
A02	ctg000740_np1212	4630379	4633379	ENST00000377930.1_5_6	+	PRR20B	417	3	0.991	TRUE
A02	ctg001760_np1212	57196064	57199082	ENST00000377930.1_6_7	-	PRR20B	48	3	0.992	TRUE
A02	ctg000740_np1212	4623846	4626844	ENST00000377930.1_7_8	+	PRR20B	165	3	0.992	TRUE
A02	ctg000740_np1212	4617346	4620326	ENST00000377930.1_8_9	+	PRR20B	414	3	0.986	TRUE
A02	ctg001760_np1212	57202620	57205665	ENST00000377930.1_9_10	-	PRR20B	414	3	0.989	TRUE
A02	ctg000740_np1212	4597752	4613845	ENST00000614894.4_1_2	+	PRR20C	45	3	0.995	TRUE
A02	ctg002920_np1212	14229472	14243647	ENST00000632998.1_1_2	+	PRSS2	744	5	0.998	TRUE
A02	ctg002320_np1212	5747012	5748122	ENST00000449283.2_1_2	+	SPANXB1	153	2	0.995	TRUE
A02	ctg002320_np1212	5723068	5724177	ENST00000449283.2_2_3	+	SPANXB1	312	2	1	TRUE
A02	ctg002320_np1212	5782932	5784034	ENST00000449283.2_3_4	+	SPANXB1	48	2	0.989	TRUE
A02	ctg002320_np1212	5758979	5760079	ENST00000449283.2_4_5	+	SPANXB1	282	2	0.987	TRUE
A02	ctg002320_np1212	5770952	5772057	ENST00000449283.2_5_6	+	SPANXB1	27	2	0.974	TRUE
A02	ctg000830_np1212	13775	52919	ENST00000616191.4_1_2	+	SSX2B	117	8	0.996	TRUE
A02	ctg000290_np1212	13179	13767	ENST00000638668.1_1_2	-	TAF11L3	282	1	0.981	TRUE
A02	ctg000290_np1212	16564	17167	ENST00000638668.1_2_3	-	TAF11L3	120	1	0.991	TRUE
A02	ctg000290_np1212	3037	3626	ENST00000638483.1_10_11	-	TAF11L5	285	1	0.983	TRUE
A02	ctg000290_np1212	33647	34231	ENST00000638483.1_11_12	-	TAF11L5	60	1	0.978	TRUE
A02	ctg000290_np1212	37052	37644	ENST00000638483.1_12_13	-	TAF11L5	60	1	0.98	TRUE
A02	ctg000290_np1212	19981	20574	ENST00000638483.1_13_14	-	TAF11L5	90	1	0.983	TRUE
A02	ctg000290_np1212	9813	10394	ENST00000638483.1_14_15	-	TAF11L5	63	1	0.963	TRUE
A02	ctg001720_np1212	5990	6591	ENST00000638483.1_1_2	-	TAF11L5	441	1	1	TRUE
A02	ctg000290_np1212	71286	71878	ENST00000638483.1_2_3	-	TAF11L5	375	1	0.993	TRUE
A02	ctg000290_np1212	23404	23998	ENST00000638483.1_3_4	-	TAF11L5	60	1	0.995	TRUE
A02	ctg000290_np1212	43876	44467	ENST00000638483.1_4_5	-	TAF11L5	60	1	0.99	TRUE
A02	ctg000290_np1212	26824	27414	ENST00000638483.1_5_6	-	TAF11L5	60	1	0.99	TRUE
A02	ctg000290_np1212	40465	41050	ENST00000638483.1_6_7	-	TAF11L5	60	1	0.981	TRUE
A02	ctg001720_np1212	2559	3148	ENST00000638483.1_7_8	-	TAF11L5	306	1	0.985	TRUE
A02	ctg000290_np1212	30235	30828	ENST00000638483.1_8_9	-	TAF11L5	60	1	0.986	TRUE
A02	ctg000290_np1212	6424	7014	ENST00000638483.1_9_10	-	TAF11L5	375	1	0.978	TRUE
A02	ctg000870_np1212	29310177	29321498	ENST00000642911.1_1_2	+	TCP11X2	987	10	0.999	TRUE
A02	ctg002920_np1212	13806548	13807054	ENST00000390387.3_1_2	+	TRBV3-1	126	2	1	TRUE
A02	ctg002920_np1212	13809943	13810507	ENST00000390392.3_1_2	+	TRBV4-2	344	2	1	TRUE
A02	ctg002920_np1212	13796557	13797068	ENST00000634383.1_1_2	+	TRBV6-2	344	2	1	TRUE
A02	ctg001020_np1212	3058922	3058971	ENST00000390333.1_1_2	-	TRGJ2	12	1	1	TRUE
A02	ctg000670_np1212	229719	234714	ENST00000375602.2_1_2	+	XAGE1A	177	4	0.99	TRUE
A02	ctg000670_np1212	271691	276664	ENST00000375613.7_1_2	-	XAGE1B	198	4	0.996	TRUE
A03	ctg003490_np1212	2942578	2948377	ENST00000266483.7_1_2	+	ALG10	927	3	0.998	TRUE
A03	ctg003780_np1212	10820	23712	ENST00000308742.9_1_2	-	ALG10B	438	3	0.994	TRUE
A03	ctg004260_np1212	4535219	4544247	ENST00000370080.7_1_2	-	AMY1B	666	11	0.997	TRUE
A03	ctg001430_np1212	9071233	9073571	ENST00000259938.7_1_2	-	CLPS	339	3	1	TRUE
A03	ctg002700_np1212	4120116	4135562	ENST00000313250.10_1_2	+	DHRS4	699	8	0.999	TRUE
A03	ctg004480_np1212	39469	40995	ENST00000427686.3_1_2	+	ETDA	180	3	0.996	TRUE
A03	ctg002000_np1212	294645	301417	ENST00000567390.6_1_2	-	GOLGA6L7	498	9	0.976	TRUE
A03	ctg000580_np1212	295506	295536	ENST00000603077.1_1_2	-	IGHD2OR15-2A	12	1	1	TRUE
A03	ctg003900_np1212	17197	20757	ENST00000598245.2_1_2	+	MAGEA3	945	3	1	TRUE
A03	ctg004280_np1212	102859	104301	ENST00000604952.1_1_2	+	MTRNR2L6	12	1	0.995	TRUE
A03	ctg003600_np1212	4639939	4642955	ENST00000377930.1_1_2	+	PRR20B	165	3	0.997	TRUE
A03	ctg003600_np1212	4613766	4616771	ENST00000377930.1_2_3	+	PRR20B	390	3	0.991	TRUE
A03	ctg003600_np1212	4633398	4636406	ENST00000377930.1_3_4	+	PRR20B	165	3	0.994	TRUE
A03	ctg003600_np1212	4607235	4610242	ENST00000377930.1_4_5	+	PRR20B	540	3	0.992	TRUE
A03	ctg003600_np1212	4626860	4629861	ENST00000377930.1_5_6	+	PRR20B	666	3	0.992	TRUE
A03	ctg000920_np1212	14245909	14260082	ENST00000632998.1_1_2	+	PRSS2	744	5	0.998	TRUE
A03	ctg002500_np1212	284021	290120	ENST00000619918.1_1_2	+	RIMBP3	1965	1	0.999	TRUE
A03	ctg002110_np1212	15645	16757	ENST00000449283.2_1_2	-	SPANXB1	312	2	1	TRUE
A03	ctg003520_np1212	2776546	2777657	ENST00000449283.2_2_3	-	SPANXB1	312	2	1	TRUE
A03	ctg002110_np1212	3655	4766	ENST00000449283.2_3_4	-	SPANXB1	225	2	0.993	TRUE
A03	ctg003520_np1212	2788549	2789656	ENST00000449283.2_4_5	-	SPANXB1	135	2	0.989	TRUE
A03	ctg001020_np1212	728182	728766	ENST00000640805.1_1_2	-	SSU72P2	585	1	1	TRUE
A03	ctg004760_np1212	28318	28901	ENST00000640302.1_1_2	+	SSU72P3	408	1	0.998	TRUE
A03	ctg001020_np1212	815814	816398	ENST00000638166.1_1_2	+	SSU72P4	585	1	1	TRUE
A03	ctg004760_np1212	93236	93822	ENST00000638166.1_2_3	-	SSU72P4	411	1	0.998	TRUE
A03	ctg001020_np1212	719367	719953	ENST00000638166.1_3_4	+	SSU72P4	36	1	0.998	TRUE
A03	ctg001390_np1212	15090919	15091563	ENST00000638842.1_1_2	+	TAF11L10	63	1	0.998	TRUE
A03	ctg000400_np1212	98179	98771	ENST00000638483.1_10_11	+	TAF11L5	90	1	0.986	TRUE
A03	ctg000400_np1212	19676	20276	ENST00000638483.1_11_12	-	TAF11L5	60	1	0.991	TRUE
A03	ctg001390_np1212	15077102	15077692	ENST00000638483.1_12_13	+	TAF11L5	60	1	0.988	TRUE
A03	ctg000400_np1212	94759	95352	ENST00000638483.1_13_14	+	TAF11L5	60	1	0.988	TRUE
A03	ctg000400_np1212	84531	85119	ENST00000638483.1_14_15	+	TAF11L5	372	1	0.983	TRUE
A03	ctg000400_np1212	29910	30499	ENST00000638483.1_15_16	-	TAF11L5	60	1	0.983	TRUE
A03	ctg000400_np1212	87933	88522	ENST00000638483.1_16_17	+	TAF11L5	432	1	0.986	TRUE
A03	ctg000400_np1212	91338	91929	ENST00000638483.1_17_18	+	TAF11L5	90	1	0.99	TRUE
A03	ctg000400_np1212	77697	78287	ENST00000638483.1_18_19	+	TAF11L5	90	1	0.986	TRUE
A03	ctg000400_np1212	26493	27082	ENST00000638483.1_19_20	-	TAF11L5	60	1	0.98	TRUE
A03	ctg001390_np1212	15032591	15033189	ENST00000638483.1_1_2	+	TAF11L5	60	1	0.998	TRUE
A03	ctg000400_np1212	2620	3208	ENST00000638483.1_20_21	-	TAF11L5	60	1	0.981	TRUE
A03	ctg000400_np1212	9433	10026	ENST00000638483.1_21_22	-	TAF11L5	60	1	0.991	TRUE
A03	ctg000400_np1212	33325	33917	ENST00000638483.1_22_23	-	TAF11L5	60	1	0.983	TRUE
A03	ctg000400_np1212	16266	16856	ENST00000638483.1_23_24	-	TAF11L5	60	1	0.983	TRUE
A03	ctg000400_np1212	12847	13441	ENST00000638483.1_24_25	-	TAF11L5	60	1	0.985	TRUE
A03	ctg000400_np1212	23088	23681	ENST00000638483.1_25_26	-	TAF11L5	60	1	0.983	TRUE
A03	ctg000400_np1212	6030	6620	ENST00000638483.1_26_27	-	TAF11L5	60	1	0.98	TRUE
A03	ctg001390_np1212	15083937	15084530	ENST00000638483.1_27_28	+	TAF11L5	87	1	0.988	TRUE
A03	ctg000400_np1212	101186	101775	ENST00000638483.1_28_29	-	TAF11L5	282	1	0.978	TRUE
A03	ctg001390_np1212	15025726	15026324	ENST00000638483.1_2_3	+	TAF11L5	528	1	0.996	TRUE
A03	ctg004750_np1212	3500	4106	ENST00000638483.1_3_4	-	TAF11L5	36	1	0.998	TRUE
A03	ctg001390_np1212	15046305	15046900	ENST00000638483.1_4_5	+	TAF11L5	375	1	0.995	TRUE
A03	ctg001390_np1212	15049735	15050330	ENST00000638483.1_5_6	+	TAF11L5	375	1	0.991	TRUE
A03	ctg001390_np1212	15060011	15060604	ENST00000638483.1_6_7	+	TAF11L5	435	1	0.99	TRUE
A03	ctg001390_np1212	15056590	15057182	ENST00000638483.1_7_8	+	TAF11L5	372	1	0.991	TRUE
A03	ctg001390_np1212	15070276	15070869	ENST00000638483.1_8_9	+	TAF11L5	174	1	0.991	TRUE
A03	ctg000400_np1212	74286	74877	ENST00000638483.1_9_10	+	TAF11L5	375	1	0.986	TRUE
A03	ctg000920_np1212	13802208	13802714	ENST00000390387.3_1_2	+	TRBV3-1	126	2	1	TRUE
A03	ctg000920_np1212	13805603	13806167	ENST00000390392.3_1_2	+	TRBV4-2	344	2	1	TRUE
A03	ctg000920_np1212	13792217	13792728	ENST00000634383.1_1_2	+	TRBV6-2	344	2	1	TRUE
A03	ctg004400_np1212	3085947	3085996	ENST00000390333.1_1_2	-	TRGJ2	12	1	1	TRUE
A03	ctg001400_np1212	14790419	14792615	ENST00000308911.8_1_2	+	TUBB8B	894	4	0.986	TRUE
A03	ctg004220_np1212	209040	214039	ENST00000375602.2_1_2	+	XAGE1A	33	4	0.993	TRUE
A04	ctg003910_np1212	58232	71163	ENST00000308742.9_1_2	+	ALG10B	735	3	0.998	TRUE
A04	ctg002090_np1212	13723993	13737680	ENST00000619275.4_1_2	+	CLEC18B	432	13	0.995	TRUE
A04	ctg003590_np1212	990006	1003684	ENST00000618957.4_1_2	-	CLEC18C	432	13	0.996	TRUE
A04	ctg001260_np1212	22100825	22103167	ENST00000259938.7_1_2	+	CLPS	339	3	1	TRUE
A04	ctg001260_np1212	22113039	22115365	ENST00000259938.7_2_3	+	CLPS	384	3	0.989	TRUE
A04	ctg003930_np1212	146797	149384	ENST00000420911.2_1_2	+	CTAGE15	258	1	0.998	TRUE
A04	ctg000340_np1212	33346098	33347956	ENST00000330682.3_1_2	+	ELOA3D	951	1	0.988	TRUE
A04	ctg000340_np1212	33357852	33359706	ENST00000330682.3_2_3	+	ELOA3D	378	1	0.984	TRUE
A04	ctg000340_np1212	33351964	33353835	ENST00000330682.3_3_4	+	ELOA3D	258	1	0.988	TRUE
A04	ctg004130_np1212	2923446	2923562	ENST00000361446.5_1_2	-	GAGE12B	93	1	1	TRUE
A04	ctg004130_np1212	2933018	2940317	ENST00000381722.1_1_2	-	GAGE12H	354	5	1	TRUE
A04	ctg004130_np1212	2904361	2911667	ENST00000362097.1_1_2	-	GAGE2A	102	5	1	TRUE
A04	ctg003800_np1212	8213629	8215663	ENST00000454971.2_1_2	+	GPR42	1041	2	1	TRUE
A04	ctg001100_np1212	38908	54350	ENST00000326153.9_1_2	-	GTPBP6	1551	10	0.999	TRUE
A04	ctg000600_np1212	525539	526073	ENST00000434710.1_1_2	+	IGHV3-43	354	2	0.995	TRUE
A04	ctg003940_np1212	87936	103607	ENST00000339924.12_1_2	+	KIR2DS4	720	8	0.996	TRUE
A04	ctg002700_np1212	4342689	4346905	ENST00000396365.6_1_2	+	LILRA6	1446	8	0.999	TRUE
A04	ctg002120_np1212	15508954	15519262	ENST00000641044.1_1_2	-	OR2A1	933	2	0.998	TRUE
A04	ctg001190_np1212	5366891	5372747	ENST00000641069.1_1_2	+	OR2T29	948	2	0.998	TRUE
A04	ctg001190_np1212	5354908	5355873	ENST00000359594.3_1_2	+	OR2T3	966	1	1	TRUE
A04	ctg002080_np1212	4614151	4617154	ENST00000377930.1_1_2	+	PRR20B	165	3	0.989	TRUE
A04	ctg002080_np1212	4620702	4623703	ENST00000377930.1_2_3	+	PRR20B	21	3	0.992	TRUE
A04	ctg002080_np1212	4594511	4597522	ENST00000377930.1_3_4	+	PRR20B	417	3	0.995	TRUE
A04	ctg002080_np1212	4601064	4604062	ENST00000377930.1_4_5	+	PRR20B	45	3	0.987	TRUE
A04	ctg002080_np1212	4627217	4630223	ENST00000377930.1_5_6	+	PRR20B	21	3	0.994	TRUE
A04	ctg002080_np1212	4581424	4597522	ENST00000614894.4_1_2	+	PRR20C	417	3	0.996	TRUE
A04	ctg002700_np1212	2844115	2848415	ENST00000341750.5_1_2	-	RFPL4AL1	864	3	1	TRUE
A04	ctg001560_np1212	17997	19106	ENST00000449283.2_1_2	-	SPANXB1	312	2	1	TRUE
A04	ctg002420_np1212	732269	732855	ENST00000638166.1_1_2	-	SSU72P4	117	1	1	TRUE
A04	ctg000910_np1212	17628049	17628645	ENST00000638483.1_1_2	-	TAF11L5	597	1	1	TRUE
A04	ctg000910_np1212	17634887	17635476	ENST00000638483.1_2_3	-	TAF11L5	60	1	0.983	TRUE
A04	ctg000910_np1212	17597600	17598193	ENST00000640558.1_1_2	+	TAF11L6	375	1	0.991	TRUE
A04	ctg000910_np1212	17631469	17632057	ENST00000640846.1_1_2	-	TAF11L7	60	1	0.986	TRUE
A04	ctg000910_np1212	17587305	17587904	ENST00000639969.1_1_2	+	TAF11L9	60	1	0.993	TRUE
A04	ctg000910_np1212	17594169	17594768	ENST00000639969.1_2_3	+	TAF11L9	135	1	0.991	TRUE
A04	ctg002120_np1212	13805890	13806396	ENST00000390387.3_1_2	+	TRBV3-1	126	2	1	TRUE
A04	ctg002120_np1212	13809285	13809849	ENST00000390392.3_1_2	+	TRBV4-2	344	2	1	TRUE
A04	ctg002120_np1212	13795899	13796410	ENST00000634383.1_1_2	+	TRBV6-2	344	2	1	TRUE
A04	ctg003740_np1212	5750891	5750940	ENST00000390333.1_1_2	+	TRGJ2	12	1	1	TRUE
A04	ctg000070_np1212	50878	51607	ENST00000250825.4_1_2	+	VCY	339	2	0.969	TRUE
A04	ctg004130_np1212	29869	34854	ENST00000375600.5_1_2	-	XAGE1A	261	4	0.999	TRUE
A05	ctg000690_np1212	9407	11843	ENST00000327857.7_1_2	+	DEFA3	282	3	0.993	TRUE
A05	ctg001460_np1212	141837	144293	ENST00000327857.7_2_3	+	DEFA3	333	3	0.997	TRUE
A05	ctg000970_np1212	3818073	3833252	ENST00000397075.7_1_2	-	DHRS4	579	5	0.999	TRUE
A05	ctg000750_np1212	33359406	33361253	ENST00000330682.3_1_2	+	ELOA3D	81	1	0.982	TRUE
A05	ctg003220_np1212	57047	59938	ENST00000308062.7_1_2	-	FRG2C	849	4	0.997	TRUE
A05	ctg002750_np1212	4432213	4443866	ENST00000421285.3_1_2	+	GOLGA6B	879	18	0.998	TRUE
A05	ctg003720_np1212	3909599	3921239	ENST00000421285.3_2_3	-	GOLGA6B	168	18	0.994	TRUE
A05	ctg000790_np1212	522128	522662	ENST00000434710.1_1_2	+	IGHV3-43	354	2	0.995	TRUE
A05	ctg000260_np1212	27580863	27595175	ENST00000342376.4_1_2	+	KIR2DL3	915	8	0.986	TRUE
A05	ctg000260_np1212	27625112	27639946	ENST00000342376.4_2_3	+	KIR2DL3	915	8	1	TRUE
A05	ctg003040_np1212	6969050	6971465	ENST00000333843.8_1_2	-	MBD3L3	66	2	0.983	TRUE
A05	ctg003040_np1212	6932241	6934649	ENST00000381394.8_1_2	-	MBD3L4	66	2	0.985	TRUE
A05	ctg001060_np1212	45006432	45007495	ENST00000446524.1_1_2	+	OR4A47	930	1	1	TRUE
A05	ctg002520_np1212	313238	318951	ENST00000641429.1_1_2	-	OR4K1	153	3	0.996	TRUE
A05	ctg000970_np1212	7898937	7904634	ENST00000641429.1_2_3	-	OR4K1	936	3	1	TRUE
A05	ctg000970_np1212	7914023	7915103	ENST00000315915.4_1_2	-	OR4K5	243	1	0.999	TRUE
A05	ctg002520_np1212	328309	329377	ENST00000315915.4_2_3	-	OR4K5	147	1	0.99	TRUE
A05	ctg001060_np1212	1400754	1401695	ENST00000380371.1_1_2	-	OR51A2	942	1	1	TRUE
A05	ctg003000_np1212	6637496	6640499	ENST00000377930.1_1_2	-	PRR20B	312	3	0.989	TRUE
A05	ctg003000_np1212	6624416	6627432	ENST00000377930.1_2_3	-	PRR20B	417	3	0.996	TRUE
A05	ctg003000_np1212	6650596	6653595	ENST00000377930.1_3_4	-	PRR20B	318	3	0.993	TRUE
A05	ctg003600_np1212	1277776	1291950	ENST00000632998.1_1_2	-	PRSS2	744	5	0.998	TRUE
A05	ctg000590_np1212	8305586	8317045	ENST00000323013.7_1_2	+	RRP7A	444	7	0.997	TRUE
A05	ctg003680_np1212	57690	69172	ENST00000323013.7_2_3	-	RRP7A	294	7	0.993	TRUE
A05	ctg003680_np1212	4183	15843	ENST00000323013.7_3_4	-	RRP7A	510	7	0.994	TRUE
A05	ctg000510_np1212	5223448	5224554	ENST00000449283.2_1_2	+	SPANXB1	312	2	1	TRUE
A05	ctg000510_np1212	5211461	5212568	ENST00000449283.2_2_3	+	SPANXB1	312	2	0.995	TRUE
A05	ctg000510_np1212	5259405	5260513	ENST00000449283.2_3_4	+	SPANXB1	48	2	0.989	TRUE
A05	ctg000510_np1212	5247420	5248526	ENST00000449283.2_4_5	+	SPANXB1	78	2	0.995	TRUE
A05	ctg003640_np1212	15146914	15147507	ENST00000638668.1_1_2	+	TAF11L3	594	1	0.993	TRUE
A05	ctg003640_np1212	15116095	15116689	ENST00000638483.1_1_2	+	TAF11L5	60	1	0.995	TRUE
A05	ctg003640_np1212	15112668	15113267	ENST00000638483.1_2_3	+	TAF11L5	60	1	0.993	TRUE
A05	ctg003640_np1212	15136661	15137253	ENST00000638483.1_3_4	+	TAF11L5	543	1	0.986	TRUE
A05	ctg003640_np1212	15143497	15144084	ENST00000638483.1_4_5	+	TAF11L5	588	1	0.983	TRUE
A05	ctg003640_np1212	15133243	15133835	ENST00000638483.1_5_6	+	TAF11L5	375	1	0.985	TRUE
A05	ctg003640_np1212	15119523	15120113	ENST00000638483.1_6_7	+	TAF11L5	306	1	0.983	TRUE
A05	ctg000970_np1212	3586921	3589903	ENST00000267415.12_1_2	+	TINF2	1356	9	1	TRUE
A05	ctg003600_np1212	1734728	1735234	ENST00000390387.3_1_2	-	TRBV3-1	126	2	1	TRUE
A05	ctg003600_np1212	1731275	1731839	ENST00000390392.3_1_2	-	TRBV4-2	344	2	1	TRUE
A05	ctg003600_np1212	1723064	1723576	ENST00000634383.1_1_2	-	TRBV6-2	344	2	1	TRUE
A05	ctg000520_np1212	5759693	5759742	ENST00000390333.1_1_2	+	TRGJ2	12	1	1	TRUE
A05	ctg001810_np1212	201387	206378	ENST00000375602.2_1_2	-	XAGE1A	246	4	0.996	TRUE
A05	ctg001810_np1212	185160	190141	ENST00000375613.7_1_2	+	XAGE1B	261	4	0.998	TRUE
A06	ctg003190_np1212	2798	8998	ENST00000458091.4_1_2	-	AC236972.4	291	1	0.995	TRUE
A06	ctg004000_np1212	52410	53590	ENST00000648713.1_1_2	-	AL445238.1	363	1	0.982	TRUE
A06	ctg004180_np1212	61623	70404	ENST00000370083.8_1_2	+	AMY1A	939	11	0.997	TRUE
A06	ctg002830_np1212	34906	35640	ENST00000651894.2_1_2	+	BOLA2B	261	3	0.999	TRUE
A06	ctg002690_np1212	86101	87480	ENST00000305321.4_2_3	+	BOLA2B	450	3	0.996	TRUE
A06	ctg001230_np1212	28825	35075	ENST00000370287.7_1_2	+	CSAG1	450	5	0.998	TRUE
A06	ctg001230_np1212	2374	3431	ENST00000638741.1_1_2	-	CSAG2	105	2	0.997	TRUE
A06	ctg000580_np1212	26084672	26086532	ENST00000330682.3_1_2	-	ELOA3D	552	1	0.989	TRUE
A06	ctg000580_np1212	26108310	26110182	ENST00000330682.3_2_3	-	ELOA3D	63	1	0.991	TRUE
A06	ctg000160_np1212	606799	615976	ENST00000509613.1_1_2	-	FAM156B	642	3	0.999	TRUE
A06	ctg004260_np1212	98223	117122	ENST00000543859.5_1_2	+	FCGR2C	597	8	0.998	TRUE
A06	ctg000160_np1212	1679136	1683871	ENST00000621907.1_1_2	+	GAGE2E	331	4	1	TRUE
A06	ctg000590_np1212	86872685	86873219	ENST00000434710.1_1_2	-	IGHV3-43	354	2	0.995	TRUE
A06	ctg002420_np1212	7974	8534	ENST00000390304.2_1_2	-	IGLV3-27	192	2	0.997	TRUE
A06	ctg002130_np1212	11644184	11659192	ENST00000342376.4_1_2	+	KIR2DL3	915	8	1	TRUE
A06	ctg003660_np1212	53626328	53627607	ENST00000368783.1_1_2	-	LCE2C	333	2	0.998	TRUE
A06	ctg001230_np1212	24886	28781	ENST00000357916.8_1_2	-	MAGEA12	255	2	0.997	TRUE
A06	ctg001230_np1212	8701	12694	ENST00000598543.5_1_2	+	MAGEA2	36	2	0.982	TRUE
A06	ctg000640_np1212	1065	5155	ENST00000598543.5_2_3	+	MAGEA2	1041	2	0.997	TRUE
A06	ctg002200_np1212	54270	83770	ENST00000262432.13_1_2	-	METTL2B	1137	9	0.993	TRUE
A06	ctg000680_np1212	7072	8627	ENST00000540040.2_1_2	-	MTRNR2L1	45	1	0.999	TRUE
A06	ctg000630_np1212	10640	12268	ENST00000540040.2_2_3	-	MTRNR2L1	105	1	0.994	TRUE
A06	ctg002080_np1212	113842	115284	ENST00000604952.1_1_2	+	MTRNR2L6	12	1	0.995	TRUE
A06	ctg004080_np1212	108209	113895	ENST00000460972.4_1_2	-	OR2T27	879	2	0.997	TRUE
A06	ctg002050_np1212	7749	10576	ENST00000376101.3_1_2	-	PRAMEF19	1032	3	0.997	TRUE
A06	ctg003030_np1212	4600865	4603866	ENST00000377930.1_1_2	+	PRR20B	315	3	0.991	TRUE
A06	ctg003030_np1212	4613940	4616946	ENST00000377930.1_2_3	+	PRR20B	417	3	0.991	TRUE
A06	ctg002540_np1212	14214344	14228517	ENST00000632998.1_1_2	+	PRSS2	744	5	0.998	TRUE
A06	ctg001520_np1212	9087	20316	ENST00000601041.1_1_2	+	PSG4	135	4	0.995	TRUE
A06	ctg002690_np1212	82849	86563	ENST00000330181.9_1_2	-	SLX1B	627	6	0.997	TRUE
A06	ctg001700_np1212	413637	423297	ENST00000344620.10_1_2	+	SLX1B-SULT1A4	262	10	0.997	TRUE
A06	ctg002000_np1212	24086	25196	ENST00000449283.2_1_2	-	SPANXB1	48	2	0.995	TRUE
A06	ctg001430_np1212	2162	3477	ENST00000370515.3_1_2	+	SPANXD	69	2	0.992	TRUE
A06	ctg001700_np1212	420252	423211	ENST00000563944.1_1_2	+	SULT1A4	405	7	0.997	TRUE
A06	ctg000020_np1212	74008	74649	ENST00000638668.1_1_2	-	TAF11L3	99	1	0.978	TRUE
A06	ctg000220_np1212	9371	9966	ENST00000638483.1_10_11	-	TAF11L5	435	1	0.991	TRUE
A06	ctg000270_np1212	14474	15065	ENST00000638483.1_11_12	-	TAF11L5	60	1	0.988	TRUE
A06	ctg000020_np1212	9575	10166	ENST00000638483.1_12_13	+	TAF11L5	592	1	0.99	TRUE
A06	ctg000020_np1212	19819	20408	ENST00000638483.1_13_14	+	TAF11L5	372	1	0.988	TRUE
A06	ctg000020_np1212	16405	16999	ENST00000638483.1_14_15	+	TAF11L5	90	1	0.991	TRUE
A06	ctg000020_np1212	23230	23825	ENST00000638483.1_15_16	+	TAF11L5	375	1	0.993	TRUE
A06	ctg000020_np1212	30060	30650	ENST00000638483.1_16_17	+	TAF11L5	483	1	0.988	TRUE
A06	ctg000020_np1212	6164	6756	ENST00000638483.1_17_18	+	TAF11L5	543	1	0.99	TRUE
A06	ctg000020_np1212	13001	13592	ENST00000638483.1_18_19	+	TAF11L5	483	1	0.988	TRUE
A06	ctg000020_np1212	26647	27240	ENST00000638483.1_19_20	+	TAF11L5	483	1	0.993	TRUE
A06	ctg000270_np1212	24742	25337	ENST00000638483.1_1_2	-	TAF11L5	282	1	0.996	TRUE
A06	ctg000220_np1212	29970	30562	ENST00000638483.1_20_21	-	TAF11L5	135	1	0.99	TRUE
A06	ctg000020_np1212	2748	3338	ENST00000638483.1_21_22	+	TAF11L5	519	1	0.983	TRUE
A06	ctg000020_np1212	36460	37052	ENST00000638483.1_22_23	-	TAF11L5	60	1	0.981	TRUE
A06	ctg000020_np1212	53490	54078	ENST00000638483.1_23_24	-	TAF11L5	60	1	0.98	TRUE
A06	ctg000270_np1212	7623	8222	ENST00000638483.1_24_25	-	TAF11L5	135	1	0.985	TRUE
A06	ctg000270_np1212	11042	11637	ENST00000638483.1_25_26	-	TAF11L5	60	1	0.983	TRUE
A06	ctg000020_np1212	46683	47277	ENST00000638483.1_26_27	-	TAF11L5	60	1	0.988	TRUE
A06	ctg000020_np1212	60317	60912	ENST00000638483.1_27_28	-	TAF11L5	60	1	0.985	TRUE
A06	ctg000020_np1212	43277	43867	ENST00000638483.1_28_29	-	TAF11L5	60	1	0.98	TRUE
A06	ctg000020_np1212	39870	40459	ENST00000638483.1_29_30	-	TAF11L5	60	1	0.978	TRUE
A06	ctg000220_np1212	33393	33985	ENST00000638483.1_2_3	-	TAF11L5	90	1	0.991	TRUE
A06	ctg000270_np1212	4193	4795	ENST00000638483.1_30_31	-	TAF11L5	60	1	0.993	TRUE
A06	ctg000020_np1212	63733	64327	ENST00000638483.1_31_32	-	TAF11L5	60	1	0.981	TRUE
A06	ctg000020_np1212	50088	50680	ENST00000638483.1_32_33	-	TAF11L5	60	1	0.981	TRUE
A06	ctg000020_np1212	56903	57498	ENST00000638483.1_33_34	-	TAF11L5	60	1	0.983	TRUE
A06	ctg000020_np1212	33054	33641	ENST00000638483.1_34_35	-	TAF11L5	60	1	0.98	TRUE
A06	ctg000020_np1212	67148	67742	ENST00000638483.1_35_36	-	TAF11L5	60	1	0.981	TRUE
A06	ctg000020_np1212	70556	71149	ENST00000638483.1_36_37	-	TAF11L5	60	1	0.976	TRUE
A06	ctg000270_np1212	662	1291	ENST00000638483.1_37_38	-	TAF11L5	93	1	0.983	TRUE
A06	ctg000220_np1212	2676	3312	ENST00000638483.1_38_39	+	TAF11L5	63	1	0.993	TRUE
A06	ctg000270_np1212	21317	21911	ENST00000638483.1_3_4	-	TAF11L5	282	1	0.995	TRUE
A06	ctg000220_np1212	36813	37406	ENST00000638483.1_4_5	-	TAF11L5	375	1	0.991	TRUE
A06	ctg000220_np1212	23113	23706	ENST00000638483.1_5_6	-	TAF11L5	375	1	0.993	TRUE
A06	ctg000220_np1212	43668	44258	ENST00000638483.1_6_7	-	TAF11L5	483	1	0.99	TRUE
A06	ctg000220_np1212	16251	16846	ENST00000638483.1_7_8	-	TAF11L5	330	1	0.99	TRUE
A06	ctg000220_np1212	12819	13415	ENST00000638483.1_8_9	-	TAF11L5	135	1	0.996	TRUE
A06	ctg000270_np1212	17891	18484	ENST00000638483.1_9_10	-	TAF11L5	135	1	0.991	TRUE
A06	ctg000220_np1212	6316	6945	ENST00000639969.1_1_2	+	TAF11L9	300	1	0.988	TRUE
A06	ctg002540_np1212	13961311	13961743	ENST00000390376.2_1_2	+	TRBV6-8	344	2	1	TRUE
A06	ctg000600_np1212	39684	41865	ENST00000308911.8_1_2	-	TUBB8B	1335	4	1	TRUE
A06	ctg004070_np1212	58425	59163	ENST00000250825.4_1_2	+	VCY	378	2	0.996	TRUE
A06	ctg000160_np1212	4584543	4589539	ENST00000375602.2_1_2	-	XAGE1A	246	4	0.997	TRUE
A06	ctg000160_np1212	4558834	4563819	ENST00000375602.2_2_3	-	XAGE1A	246	4	1	TRUE
A07	ctg002180_np1212	4608	20751	ENST00000584982.7_1_2	-	ANXA8L1	933	12	0.995	TRUE
A07	ctg000920_np1212	22438211	22440552	ENST00000259938.7_1_2	+	CLPS	339	3	1	TRUE
A07	ctg000150_np1212	3818716	3834159	ENST00000313250.10_1_2	-	DHRS4	699	8	0.999	TRUE
A07	ctg000350_np1212	26149721	26151579	ENST00000330682.3_1_2	-	ELOA3D	348	1	0.988	TRUE
A07	ctg000350_np1212	26143832	26145692	ENST00000330682.3_2_3	-	ELOA3D	489	1	0.988	TRUE
A07	ctg002270_np1212	430007	434445	ENST00000343959.5_1_2	-	FAM25A	270	3	1	TRUE
A07	ctg002730_np1212	995427	995543	ENST00000361446.5_1_2	+	GAGE12B	93	1	1	TRUE
A07	ctg002730_np1212	997759	1005051	ENST00000405679.3_1_2	+	GAGE12D	216	5	0.992	TRUE
A07	ctg002730_np1212	969135	976456	ENST00000442437.2_1_2	+	GAGE12J	351	5	0.992	TRUE
A07	ctg002730_np1212	950080	957395	ENST00000612958.1_1_2	+	GAGE13	354	5	1	TRUE
A07	ctg002730_np1212	1007284	1011991	ENST00000621907.1_1_2	+	GAGE2E	102	4	1	TRUE
A07	ctg001780_np1212	41757160	41768794	ENST00000421285.3_1_2	-	GOLGA6B	1356	18	0.999	TRUE
A07	ctg002030_np1212	303697	310504	ENST00000567390.6_1_2	-	GOLGA6L7	1659	9	0.99	TRUE
A07	ctg001000_np1212	364656	374904	ENST00000562295.1_1_2	+	GOLGA8S	630	19	0.992	TRUE
A07	ctg000220_np1212	538967	539501	ENST00000434710.1_1_2	+	IGHV3-43	354	2	0.995	TRUE
A07	ctg000610_np1212	3612324	3613602	ENST00000368783.1_1_2	+	LCE2C	333	2	0.998	TRUE
A07	ctg000610_np1212	3601489	3602765	ENST00000368783.1_2_3	+	LCE2C	330	2	0.993	TRUE
A07	ctg000610_np1212	3590669	3591947	ENST00000368783.1_3_4	+	LCE2C	282	2	0.993	TRUE
A07	ctg001760_np1212	45063598	45064707	ENST00000446524.1_1_2	+	OR4A47	153	1	0.992	TRUE
A07	ctg001520_np1212	28635765	28639184	ENST00000259396.8_1_2	+	ORM1	606	6	1	TRUE
A07	ctg000620_np1212	74792994	74796182	ENST00000537932.5_1_2	-	PGA4	705	4	0.999	TRUE
A07	ctg002460_np1212	6849	10305	ENST00000624297.2_1_2	+	PRAMEF18	327	3	0.997	TRUE
A07	ctg002460_np1212	162064	165516	ENST00000624297.2_2_3	-	PRAMEF18	1440	3	0.996	TRUE
A07	ctg002560_np1212	33332	36783	ENST00000624297.2_3_4	-	PRAMEF18	156	3	0.998	TRUE
A07	ctg002220_np1212	3284437	3287277	ENST00000376101.3_1_2	+	PRAMEF19	162	3	0.997	TRUE
A07	ctg001230_np1212	38385141	38388141	ENST00000377931.1_1_2	+	PRR20A	315	3	0.991	TRUE
A07	ctg001230_np1212	38417803	38420823	ENST00000377930.1_1_2	+	PRR20B	765	3	0.999	TRUE
A07	ctg001230_np1212	38430913	38433925	ENST00000377930.1_2_3	+	PRR20B	666	3	0.998	TRUE
A07	ctg001230_np1212	38411269	38414280	ENST00000377930.1_3_4	+	PRR20B	21	3	0.996	TRUE
A07	ctg001230_np1212	38404753	38407755	ENST00000377930.1_4_5	+	PRR20B	21	3	0.991	TRUE
A07	ctg001230_np1212	38443942	38446937	ENST00000377930.1_5_6	+	PRR20B	45	3	0.994	TRUE
A07	ctg001230_np1212	38450457	38453442	ENST00000377930.1_6_7	+	PRR20B	315	3	0.985	TRUE
A07	ctg001230_np1212	38437435	38440413	ENST00000377930.1_7_8	+	PRR20B	45	3	0.987	TRUE
A07	ctg001230_np1212	38385141	38401252	ENST00000614894.4_1_2	+	PRR20C	147	3	0.998	TRUE
A07	ctg002790_np1212	72206	86380	ENST00000632998.1_1_2	+	PRSS2	744	5	0.998	TRUE
A07	ctg002820_np1212	28651616	28655917	ENST00000341750.5_1_2	+	RFPL4AL1	864	3	1	TRUE
A07	ctg002060_np1212	438	1576	ENST00000370518.4_1_2	+	SPANXA2	120	2	0.997	TRUE
A07	ctg000080_np1212	5216003	5217116	ENST00000449283.2_1_2	+	SPANXB1	138	2	1	TRUE
A07	ctg000080_np1212	5251951	5253069	ENST00000449283.2_2_3	+	SPANXB1	312	2	1	TRUE
A07	ctg000080_np1212	5227991	5229092	ENST00000449283.2_3_4	+	SPANXB1	282	2	0.995	TRUE
A07	ctg000080_np1212	5239980	5241083	ENST00000449283.2_4_5	+	SPANXB1	303	2	0.989	TRUE
A07	ctg001490_np1212	14121247	14127680	ENST00000419782.4_1_2	+	SPATA31D4	2754	4	0.998	TRUE
A07	ctg001760_np1212	816861	817444	ENST00000638166.1_1_2	-	SSU72P4	584	1	0.998	TRUE
A07	ctg001760_np1212	808069	808652	ENST00000638166.1_2_3	+	SSU72P4	408	1	0.998	TRUE
A07	ctg002720_np1212	4405882	4416106	ENST00000336777.9_1_2	-	SSX2	651	9	0.99	TRUE
A07	ctg003050_np1212	4653	14778	ENST00000620320.4_1_2	+	SSX4	45	7	0.993	TRUE
A07	ctg002730_np1212	27720	37530	ENST00000595235.5_1_2	-	SSX4B	300	8	0.994	TRUE
A07	ctg001210_np1212	17641904	17642488	ENST00000638483.1_10_11	-	TAF11L5	60	1	0.978	TRUE
A07	ctg001210_np1212	17621829	17622418	ENST00000638483.1_11_12	+	TAF11L5	432	1	0.988	TRUE
A07	ctg001210_np1212	17628662	17629252	ENST00000638483.1_12_13	+	TAF11L5	60	1	0.983	TRUE
A07	ctg001210_np1212	17658965	17659557	ENST00000638483.1_13_14	-	TAF11L5	60	1	0.988	TRUE
A07	ctg001210_np1212	17652152	17652741	ENST00000638483.1_14_15	-	TAF11L5	60	1	0.978	TRUE
A07	ctg001210_np1212	17648738	17649327	ENST00000638483.1_15_16	-	TAF11L5	60	1	0.985	TRUE
A07	ctg001210_np1212	17655564	17656148	ENST00000638483.1_16_17	-	TAF11L5	60	1	0.976	TRUE
A07	ctg001210_np1212	17638483	17639077	ENST00000638483.1_1_2	-	TAF11L5	60	1	0.993	TRUE
A07	ctg001210_np1212	17672640	17673234	ENST00000638483.1_2_3	-	TAF11L5	60	1	0.996	TRUE
A07	ctg001210_np1212	17625241	17625835	ENST00000638483.1_3_4	+	TAF11L5	375	1	0.996	TRUE
A07	ctg001210_np1212	17665800	17666389	ENST00000638483.1_4_5	-	TAF11L5	60	1	0.986	TRUE
A07	ctg001210_np1212	17669216	17669808	ENST00000638483.1_5_6	-	TAF11L5	282	1	0.993	TRUE
A07	ctg001210_np1212	17632072	17632661	ENST00000638483.1_6_7	+	TAF11L5	432	1	0.988	TRUE
A07	ctg001210_np1212	17645316	17645910	ENST00000638483.1_7_8	-	TAF11L5	60	1	0.995	TRUE
A07	ctg001210_np1212	17635486	17636076	ENST00000638483.1_8_9	+	TAF11L5	375	1	0.985	TRUE
A07	ctg001210_np1212	17662383	17662972	ENST00000638483.1_9_10	-	TAF11L5	60	1	0.986	TRUE
A07	ctg002780_np1212	13861485	13861991	ENST00000390387.3_1_2	+	TRBV3-1	126	2	1	TRUE
A07	ctg002780_np1212	13864880	13865444	ENST00000390392.3_1_2	+	TRBV4-2	344	2	1	TRUE
A07	ctg002780_np1212	13873151	13873663	ENST00000634383.1_1_2	+	TRBV6-2	344	2	1	TRUE
A07	ctg000590_np1212	3074715	3074764	ENST00000390333.1_1_2	-	TRGJ2	12	1	1	TRUE
A07	ctg001190_np1212	17110419	17112358	ENST00000613973.1_1_2	-	USP17L11	210	3	0.992	TRUE
A07	ctg001190_np1212	17148196	17150124	ENST00000613973.1_2_3	-	USP17L11	210	3	0.986	TRUE
A07	ctg000000_np1212	5897	7857	ENST00000613973.1_3_4	-	USP17L11	117	3	0.995	TRUE
A07	ctg000000_np1212	1160	3109	ENST00000613973.1_4_5	-	USP17L11	273	3	0.991	TRUE
A07	ctg000000_np1212	10643	12579	ENST00000622009.1_1_2	-	USP17L22	273	3	0.987	TRUE
A07	ctg002600_np1212	44606	46170	ENST00000530484.1_1_2	+	USP17L3	210	1	0.974	TRUE
A07	ctg002730_np1212	3882855	3887852	ENST00000375602.2_1_2	-	XAGE1A	246	4	0.997	TRUE
A07	ctg002730_np1212	3908544	3913515	ENST00000375600.5_2_3	-	XAGE1A	33	4	0.994	TRUE
A08	ctg003060_np1212	9625437	9639169	ENST00000604577.1_1_2	+	AC008687.1	177	3	0.989	TRUE
A08	ctg003060_np1212	9641793	9644809	ENST00000637680.1_1_2	+	AC008687.4	600	5	0.991	TRUE
A08	ctg002160_np1212	374938	381061	ENST00000458091.4_1_2	-	AC236972.4	435	1	0.985	TRUE
A08	ctg000620_np1212	1015183	1015492	ENST00000612308.2_1_2	+	AL627230.1	310	1	0.906	TRUE
A08	ctg002310_np1212	17524	18888	ENST00000305321.4_1_2	+	BOLA2B	366	3	0.995	TRUE
A08	ctg003070_np1212	10705	11905	ENST00000301407.7_1_2	+	CGB1	351	3	0.983	TRUE
A08	ctg003070_np1212	14271	15535	ENST00000359342.6_1_2	-	CGB2	354	3	1	TRUE
A08	ctg003060_np1212	9637984	9639446	ENST00000357383.4_1_2	+	CGB3	183	3	0.995	TRUE
A08	ctg003070_np1212	2232	3690	ENST00000301408.7_1_2	-	CGB5	493	3	0.992	TRUE
A08	ctg000940_np1212	34264	47923	ENST00000619275.4_1_2	+	CLEC18B	129	13	0.997	TRUE
A08	ctg002040_np1212	15626576	15651206	ENST00000550308.6_1_2	+	CYP4F12	1575	13	0.999	TRUE
A08	ctg003000_np1212	4354256	4369715	ENST00000313250.10_1_2	+	DHRS4	699	8	0.999	TRUE
A08	ctg003170_np1212	46989	48100	ENST00000369505.4_1_2	-	F8A2	1041	1	0.996	TRUE
A08	ctg001910_np1212	3078556	3085834	ENST00000405679.3_1_2	-	GAGE12D	354	5	1	TRUE
A08	ctg001910_np1212	3049910	3057227	ENST00000362097.1_1_2	-	GAGE2A	354	5	1	TRUE
A08	ctg003080_np1212	41854277	41863373	ENST00000618219.5_1_2	-	GOLGA6D	1878	16	0.999	TRUE
A08	ctg003080_np1212	41902723	41911794	ENST00000618219.5_2_3	-	GOLGA6D	435	16	0.984	TRUE
A08	ctg002420_np1212	6511	13251	ENST00000567390.6_1_2	+	GOLGA6L7	480	9	0.964	TRUE
A08	ctg003250_np1212	12670	13260	ENST00000354514.6_1_2	-	H2AB2	183	1	0.998	TRUE
A08	ctg000490_np1212	214791	215625	ENST00000251595.11_1_2	+	HBA2	429	3	1	TRUE
A08	ctg003330_np1212	165046	165483	ENST00000632209.1_1_2	+	IGHV1-69-2	353	2	1	TRUE
A08	ctg000710_np1212	484803	485334	ENST00000603660.1_1_2	+	IGHV3-30	351	2	1	TRUE
A08	ctg000710_np1212	382538	383072	ENST00000434710.1_1_2	+	IGHV3-43	354	2	0.995	TRUE
A08	ctg002960_np1212	3010	3304	ENST00000354689.6_1_2	-	IGHV3OR16-9	156	1	0.993	TRUE
A08	ctg000710_np1212	494551	495060	ENST00000438142.3_1_2	+	IGHV4-31	356	2	1	TRUE
A08	ctg003060_np1212	3916065	3930438	ENST00000342376.4_1_2	-	KIR2DL3	915	8	0.986	TRUE
A08	ctg003060_np1212	3871553	3886245	ENST00000342376.4_2_3	-	KIR2DL3	915	8	1	TRUE
A08	ctg002070_np1212	9628	13241	ENST00000329342.9_1_2	+	MAGEA6	141	3	0.998	TRUE
A08	ctg002850_np1212	100762	130691	ENST00000311506.10_1_2	-	METTL2A	162	9	0.995	TRUE
A08	ctg003580_np1212	4744178	4750610	ENST00000416608.5_1_2	+	OCM	237	5	0.998	TRUE
A08	ctg001750_np1212	83666	93866	ENST00000641044.1_1_2	+	OR2A1	933	2	0.997	TRUE
A08	ctg002060_np1212	2752	9067	ENST00000585993.3_1_2	+	OR4F17	138	3	0.996	TRUE
A08	ctg002750_np1212	6746137	6755832	ENST00000378149.7_1_2	-	PGA4	360	9	0.996	TRUE
A08	ctg001790_np1212	179295	184660	ENST00000437300.2_1_2	+	PRAMEF33	771	4	0.997	TRUE
A08	ctg000690_np1212	12268091	12271955	ENST00000614831.1_1_2	+	PRAMEF8	264	4	0.996	TRUE
A08	ctg002010_np1212	1299070	1313245	ENST00000632998.1_1_2	-	PRSS2	744	5	0.998	TRUE
A08	ctg002320_np1212	64019	67704	ENST00000251303.11_1_2	-	SLX1A	828	6	1	TRUE
A08	ctg001610_np1212	13510041	13511153	ENST00000449283.2_1_2	+	SPANXB1	312	2	1	TRUE
A08	ctg001610_np1212	13534027	13535132	ENST00000449283.2_2_3	+	SPANXB1	312	2	0.997	TRUE
A08	ctg001610_np1212	13486043	13487152	ENST00000449283.2_3_4	+	SPANXB1	171	2	0.995	TRUE
A08	ctg001610_np1212	13498043	13499156	ENST00000449283.2_4_5	+	SPANXB1	69	2	0.985	TRUE
A08	ctg002760_np1212	796947	797531	ENST00000640302.1_1_2	+	SSU72P3	585	1	1	TRUE
A08	ctg002310_np1212	7873	10812	ENST00000563944.1_1_2	-	SULT1A4	54	7	0.991	TRUE
A08	ctg001030_np1212	17628776	17629368	ENST00000638668.1_1_2	+	TAF11L3	309	1	0.985	TRUE
A08	ctg001240_np1212	17948	18537	ENST00000638483.1_10_11	+	TAF11L5	590	1	0.981	TRUE
A08	ctg001030_np1212	17621939	17622529	ENST00000638483.1_11_12	+	TAF11L5	435	1	0.986	TRUE
A08	ctg001240_np1212	7690	8279	ENST00000638483.1_12_13	+	TAF11L5	590	1	0.988	TRUE
A08	ctg001240_np1212	32681	33272	ENST00000638483.1_13_14	-	TAF11L5	87	1	0.983	TRUE
A08	ctg001030_np1212	17625353	17625944	ENST00000638483.1_14_15	+	TAF11L5	60	1	0.983	TRUE
A08	ctg001240_np1212	42922	43514	ENST00000638483.1_15_16	-	TAF11L5	306	1	0.986	TRUE
A08	ctg001240_np1212	56558	57148	ENST00000638483.1_16_17	-	TAF11L5	60	1	0.983	TRUE
A08	ctg001240_np1212	59963	60560	ENST00000638483.1_17_18	-	TAF11L5	60	1	0.986	TRUE
A08	ctg001240_np1212	25872	26463	ENST00000638483.1_18_19	-	TAF11L5	60	1	0.985	TRUE
A08	ctg001240_np1212	39508	40103	ENST00000638483.1_19_20	-	TAF11L5	60	1	0.985	TRUE
A08	ctg001030_np1212	17618512	17619103	ENST00000638483.1_1_2	+	TAF11L5	432	1	0.99	TRUE
A08	ctg001240_np1212	29273	29861	ENST00000638483.1_20_21	-	TAF11L5	87	1	0.981	TRUE
A08	ctg001240_np1212	49753	50340	ENST00000638483.1_21_22	-	TAF11L5	60	1	0.978	TRUE
A08	ctg001240_np1212	36095	36682	ENST00000638483.1_22_23	-	TAF11L5	60	1	0.98	TRUE
A08	ctg001240_np1212	46342	46934	ENST00000638483.1_23_24	-	TAF11L5	60	1	0.985	TRUE
A08	ctg001240_np1212	844	1437	ENST00000638483.1_24_25	+	TAF11L5	408	1	0.983	TRUE
A08	ctg001240_np1212	53156	53747	ENST00000638483.1_25_26	-	TAF11L5	60	1	0.985	TRUE
A08	ctg001240_np1212	22452	23044	ENST00000638483.1_2_3	-	TAF11L5	306	1	0.993	TRUE
A08	ctg001030_np1212	17597975	17598567	ENST00000638483.1_3_4	+	TAF11L5	375	1	0.986	TRUE
A08	ctg001240_np1212	11113	11708	ENST00000638483.1_4_5	+	TAF11L5	596	1	0.996	TRUE
A08	ctg001030_np1212	17601393	17601988	ENST00000638483.1_5_6	+	TAF11L5	375	1	0.993	TRUE
A08	ctg001240_np1212	63390	63985	ENST00000638483.1_6_7	-	TAF11L5	60	1	0.99	TRUE
A08	ctg001030_np1212	17611652	17612246	ENST00000638483.1_7_8	+	TAF11L5	309	1	0.993	TRUE
A08	ctg001030_np1212	17608233	17608828	ENST00000638483.1_8_9	+	TAF11L5	375	1	0.991	TRUE
A08	ctg001240_np1212	66818	67410	ENST00000638483.1_9_10	-	TAF11L5	282	1	0.991	TRUE
A08	ctg003490_np1212	12956	22431	ENST00000616671.4_1_2	-	TBC1D3I	159	11	0.988	TRUE
A08	ctg000440_np1212	13508160	13518038	ENST00000672117.1_1_2	+	TCP11X2	45	9	0.989	TRUE
A08	ctg002010_np1212	1630509	1631174	ENST00000454561.2_1_2	-	TRBV5-4	343	2	1	TRUE
A08	ctg002010_np1212	1624071	1624547	ENST00000390371.3_1_2	-	TRBV6-6	344	2	1	TRUE
A08	ctg002010_np1212	1638462	1638927	ENST00000390369.2_1_2	-	TRBV7-4	45	2	0.997	TRUE
A08	ctg000700_np1212	18482615	18482664	ENST00000390333.1_1_2	+	TRGJ2	12	1	1	TRUE
A08	ctg000490_np1212	40021	42221	ENST00000308911.8_1_2	-	TUBB8B	1191	4	0.986	TRUE
A08	ctg001910_np1212	180970	185976	ENST00000375602.2_1_2	-	XAGE1A	246	4	0.998	TRUE
A08	ctg001910_np1212	148107	156854	ENST00000518075.1_1_2	+	XAGE1B	33	4	0.997	TRUE
A09	ctg001750_np1212	2691524	2697718	ENST00000458091.4_1_2	-	AC236972.4	873	1	0.989	TRUE
A09	ctg000950_np1212	26946075	26955144	ENST00000404092.5_1_2	+	AC253536.7	399	5	1	TRUE
A09	ctg002960_np1212	8971615	8973957	ENST00000259938.7_1_2	-	CLPS	339	3	1	TRUE
A09	ctg000950_np1212	26952080	26953420	ENST00000403754.7_1_2	+	DDT	501	3	0.997	TRUE
A09	ctg000950_np1212	26953966	26959609	ENST00000215770.6_1_2	-	DDTL	252	3	1	TRUE
A09	ctg002430_np1212	4346457	4361900	ENST00000313250.10_1_2	+	DHRS4	837	8	0.999	TRUE
A09	ctg000340_np1212	26201639	26203502	ENST00000330682.3_1_2	-	ELOA3D	684	1	0.99	TRUE
A09	ctg000340_np1212	26230984	26232838	ENST00000330682.3_2_3	-	ELOA3D	63	1	0.983	TRUE
A09	ctg001070_np1212	50019	52909	ENST00000308062.7_1_2	+	FRG2C	495	4	0.997	TRUE
A09	ctg000180_np1212	1651478	1651594	ENST00000361446.5_1_2	-	GAGE12B	93	1	1	TRUE
A09	ctg000180_np1212	1641960	1649255	ENST00000405679.3_1_2	-	GAGE12D	315	5	0.998	TRUE
A09	ctg000180_np1212	1682584	1687356	ENST00000621907.1_1_2	-	GAGE2E	328	4	0.992	TRUE
A09	ctg001240_np1212	6992752	7004368	ENST00000421285.3_1_2	-	GOLGA6B	708	18	0.994	TRUE
A09	ctg001240_np1212	8208792	8220410	ENST00000421285.3_2_3	+	GOLGA6B	1428	18	0.992	TRUE
A09	ctg000950_np1212	26965520	26969360	ENST00000402588.6_1_2	+	GSTT2	90	5	0.993	TRUE
A09	ctg001420_np1212	33400	37166	ENST00000290765.8_1_2	+	GSTT2B	735	5	0.998	TRUE
A09	ctg001560_np1212	626372	626903	ENST00000603660.1_1_2	+	IGHV3-30	351	2	1	TRUE
A09	ctg001560_np1212	524155	524689	ENST00000434710.1_1_2	+	IGHV3-43	354	2	0.995	TRUE
A09	ctg001560_np1212	612201	612710	ENST00000438142.3_1_2	+	IGHV4-31	356	2	1	TRUE
A09	ctg001420_np1212	1115181	1115641	ENST00000390323.2_1_2	-	IGLC2	90	1	0.997	TRUE
A09	ctg001420_np1212	1111593	1111768	ENST00000390324.2_1_2	-	IGLJ3	151	1	1	TRUE
A09	ctg003430_np1212	4412565	4416780	ENST00000396365.6_1_2	+	LILRA6	1446	8	0.999	TRUE
A09	ctg000880_np1212	4956984	4958426	ENST00000604952.1_1_2	-	MTRNR2L6	12	1	0.995	TRUE
A09	ctg003310_np1212	13334	32040	ENST00000525596.5_1_2	-	NPIPA8	147	10	0.994	TRUE
A09	ctg001330_np1212	42040	52019	ENST00000641925.1_1_2	-	OR2T2	963	4	0.932	TRUE
A09	ctg001330_np1212	55305	60970	ENST00000460972.4_1_2	-	OR2T27	951	2	0.997	TRUE
A09	ctg001330_np1212	5327	11038	ENST00000460972.4_2_3	-	OR2T27	333	2	0.995	TRUE
A09	ctg002380_np1212	34464	35527	ENST00000446524.1_1_2	+	OR4A47	930	1	1	TRUE
A09	ctg001230_np1212	23971915	23975332	ENST00000259396.8_1_2	-	ORM1	606	6	1	TRUE
A09	ctg002460_np1212	6641940	6645121	ENST00000537932.5_1_2	+	PGA4	705	4	0.998	TRUE
A09	ctg003260_np1212	57952	90613	ENST00000513506.6_1_2	+	POLR2J3	823	7	0.999	TRUE
A09	ctg003260_np1212	58025	64308	ENST00000613744.4_1_2	+	POLR2J3	477	3	0.999	TRUE
A09	ctg002240_np1212	4761740	4768012	ENST00000613744.4_2_3	-	POLR2J3	477	3	0.998	TRUE
A09	ctg001300_np1212	156760	160871	ENST00000357367.6_1_2	-	PRAMEF8	381	4	0.993	TRUE
A09	ctg000660_np1212	37737533	37740545	ENST00000377930.1_1_2	+	PRR20B	288	3	0.996	TRUE
A09	ctg000660_np1212	37776730	37779741	ENST00000377930.1_2_3	+	PRR20B	21	3	0.994	TRUE
A09	ctg000660_np1212	37770187	37773202	ENST00000377930.1_3_4	+	PRR20B	666	3	0.996	TRUE
A09	ctg000660_np1212	37750640	37753643	ENST00000377930.1_4_5	+	PRR20B	414	3	0.99	TRUE
A09	ctg000660_np1212	37717898	37720901	ENST00000377930.1_5_6	+	PRR20B	45	3	0.995	TRUE
A09	ctg000660_np1212	37711373	37714385	ENST00000377930.1_6_7	+	PRR20B	387	3	0.997	TRUE
A09	ctg000660_np1212	37763683	37766667	ENST00000377930.1_7_8	+	PRR20B	21	3	0.982	TRUE
A09	ctg000660_np1212	37698344	37701336	ENST00000377930.1_8_9	+	PRR20B	168	3	0.987	TRUE
A09	ctg000660_np1212	37704857	37707838	ENST00000377930.1_9_10	+	PRR20B	471	3	0.985	TRUE
A09	ctg000660_np1212	37691787	37707838	ENST00000614894.4_1_2	+	PRR20C	471	3	0.986	TRUE
A09	ctg000950_np1212	22541	38621	ENST00000436958.5_1_2	+	RABL2B	609	8	0.997	TRUE
A09	ctg002240_np1212	4678602	4713065	ENST00000541662.5_1_2	-	RASA4B	1275	20	0.996	TRUE
A09	ctg003430_np1212	2857908	2862210	ENST00000341750.5_1_2	-	RFPL4AL1	864	3	1	TRUE
A09	ctg000550_np1212	2222056	2229155	ENST00000371388.5_1_2	-	RHOXF2	558	4	0.99	TRUE
A09	ctg000950_np1212	8377740	8389216	ENST00000323013.7_1_2	+	RRP7A	291	7	0.998	TRUE
A09	ctg002270_np1212	1342721	1352149	ENST00000340073.8_1_2	-	SPDYE11	798	8	0.999	TRUE
A09	ctg000030_np1212	57039	65617	ENST00000376893.7_1_2	+	SSX3	78	8	0.986	TRUE
A09	ctg000180_np1212	2600784	2610803	ENST00000595689.3_1_2	-	SSX4	81	8	0.99	TRUE
A09	ctg000010_np1212	5604	15968	ENST00000620320.4_2_3	+	SSX4	39	7	0.989	TRUE
A09	ctg000010_np1212	24976	34942	ENST00000595235.5_1_2	-	SSX4B	216	8	0.977	TRUE
A09	ctg001550_np1212	16363716	16364222	ENST00000390387.3_1_2	-	TRBV3-1	126	2	1	TRUE
A09	ctg001550_np1212	16360263	16360827	ENST00000390392.3_1_2	-	TRBV4-2	344	2	1	TRUE
A09	ctg001550_np1212	16352046	16352557	ENST00000634383.1_1_2	-	TRBV6-2	344	2	1	TRUE
A09	ctg001550_np1212	16173510	16173942	ENST00000390376.2_1_2	-	TRBV6-8	344	2	1	TRUE
A09	ctg000110_np1212	694977	702773	ENST00000272395.3_1_2	-	TRIM43	210	7	0.997	TRUE
A09	ctg002480_np1212	45089325	45100206	ENST00000329758.5_1_2	-	TRIM49	264	8	0.995	TRUE
A09	ctg001020_np1212	67794	69990	ENST00000308911.8_1_2	-	TUBB8B	843	4	0.986	TRUE
A09	ctg002240_np1212	4733836	4739245	ENST00000644544.1_1_2	-	UPK3BL2	792	6	1	TRUE
A10	ctg003460_np1212	48814	54598	ENST00000266483.7_1_2	+	ALG10	438	3	0.995	TRUE
A10	ctg001000_np1212	25492205	25498007	ENST00000266483.7_2_3	+	ALG10	954	3	0.993	TRUE
A10	ctg002720_np1212	754602	760399	ENST00000266483.7_3_4	+	ALG10	1110	3	0.996	TRUE
A10	ctg003250_np1212	8919336	8921676	ENST00000259938.7_1_2	-	CLPS	339	3	1	TRUE
A10	ctg001900_np1212	3936	7874	ENST00000535490.2_1_2	+	CXorf49	186	6	0.967	TRUE
A10	ctg002510_np1212	4285616	4301064	ENST00000313250.10_1_2	+	DHRS4	699	8	0.999	TRUE
A10	ctg000270_np1212	33334773	33336642	ENST00000330682.3_1_2	+	ELOA3D	549	1	0.994	TRUE
A10	ctg003900_np1212	44136	45827	ENST00000423661.1_1_2	+	ETDB	21	3	0.996	TRUE
A10	ctg000640_np1212	6951446	6952242	ENST00000593662.1_1_2	-	FAM236A	327	3	0.994	TRUE
A10	ctg001190_np1212	178173	181065	ENST00000308062.7_1_2	-	FRG2C	495	4	0.997	TRUE
A10	ctg001390_np1212	2070229	2070345	ENST00000361446.5_1_2	-	GAGE12B	93	1	1	TRUE
A10	ctg001390_np1212	2060678	2068004	ENST00000362097.1_1_2	-	GAGE2A	354	5	1	TRUE
A10	ctg002590_np1212	8208138	8219708	ENST00000300576.5_1_2	+	GOLGA6C	153	18	0.994	TRUE
A10	ctg000760_np1212	14530154	14539839	ENST00000614055.2_1_2	+	GOLGA6L1	216	9	0.977	TRUE
A10	ctg001700_np1212	14479	21225	ENST00000618348.1_1_2	-	GOLGA6L9	132	9	0.997	TRUE
A10	ctg002220_np1212	12711	25678	ENST00000359548.8_1_2	-	GPAT2	507	22	0.995	TRUE
A10	ctg002500_np1212	9758	23433	ENST00000359548.8_2_3	-	GPAT2	78	22	0.989	TRUE
A10	ctg002900_np1212	10780	11342	ENST00000607355.2_1_2	-	H2AC19	177	1	0.998	TRUE
A10	ctg001580_np1212	18090724	18104728	ENST00000540303.6_1_2	-	HPR	399	5	0.998	TRUE
A10	ctg001720_np1212	43795	43825	ENST00000603077.1_1_2	+	IGHD2OR15-2A	12	1	1	TRUE
A10	ctg001440_np1212	254601	254631	ENST00000603077.1_2_3	-	IGHD2OR15-2A	12	1	1	TRUE
A10	ctg000830_np1212	27986704	27987164	ENST00000390323.2_1_2	-	IGLC2	90	1	0.997	TRUE
A10	ctg000830_np1212	27983116	27983291	ENST00000390324.2_1_2	-	IGLJ3	151	1	1	TRUE
A10	ctg001970_np1212	6808114	6823123	ENST00000342376.4_1_2	+	KIR2DL3	915	8	1	TRUE
A10	ctg000560_np1212	10337	14000	ENST00000370278.4_1_2	-	MAGEA3	363	3	0.993	TRUE
A10	ctg001780_np1212	320495	330452	ENST00000641925.1_1_2	+	OR2T2	612	4	0.927	TRUE
A10	ctg002980_np1212	66076	71771	ENST00000460972.4_1_2	-	OR2T27	954	2	1	TRUE
A10	ctg000990_np1212	6601238	6604426	ENST00000537932.5_1_2	+	PGA4	705	4	0.999	TRUE
A10	ctg000980_np1212	12273034	12276486	ENST00000624297.2_1_2	+	PRAMEF18	1440	3	0.996	TRUE
A10	ctg002000_np1212	57131221	57134227	ENST00000377930.1_1_2	-	PRR20B	21	3	0.994	TRUE
A10	ctg002000_np1212	57124693	57127702	ENST00000377930.1_2_3	-	PRR20B	165	3	0.994	TRUE
A10	ctg002000_np1212	57150864	57166984	ENST00000614894.4_1_2	-	PRR20C	666	3	0.996	TRUE
A10	ctg002870_np1212	14282848	14297022	ENST00000632998.1_1_2	+	PRSS2	744	5	0.998	TRUE
A10	ctg000300_np1212	28206	44269	ENST00000409875.5_1_2	+	RABL2A	717	10	0.999	TRUE
A10	ctg001970_np1212	7854778	7859080	ENST00000341750.5_1_2	+	RFPL4AL1	864	3	1	TRUE
A10	ctg000830_np1212	8363552	8375048	ENST00000323013.7_1_2	+	RRP7A	843	7	0.999	TRUE
A10	ctg001980_np1212	17596502	17597090	ENST00000638483.1_10_11	-	TAF11L5	60	1	0.983	TRUE
A10	ctg001980_np1212	17583248	17583841	ENST00000638483.1_1_2	+	TAF11L5	594	1	0.993	TRUE
A10	ctg001980_np1212	17616991	17617583	ENST00000638483.1_2_3	-	TAF11L5	282	1	0.991	TRUE
A10	ctg001980_np1212	17613569	17614160	ENST00000638483.1_3_4	-	TAF11L5	60	1	0.99	TRUE
A10	ctg001980_np1212	17586666	17587259	ENST00000638483.1_4_5	+	TAF11L5	594	1	0.991	TRUE
A10	ctg001980_np1212	17593503	17594095	ENST00000638483.1_5_6	+	TAF11L5	282	1	0.993	TRUE
A10	ctg001980_np1212	17606740	17607329	ENST00000638483.1_6_7	-	TAF11L5	60	1	0.985	TRUE
A10	ctg001980_np1212	17599912	17600501	ENST00000638483.1_7_8	-	TAF11L5	60	1	0.983	TRUE
A10	ctg001980_np1212	17610151	17610740	ENST00000638483.1_8_9	-	TAF11L5	60	1	0.986	TRUE
A10	ctg001980_np1212	17603328	17603916	ENST00000638483.1_9_10	-	TAF11L5	60	1	0.983	TRUE
A10	ctg000700_np1212	9134532	9145538	ENST00000622971.2_1_2	+	TCP11X1	234	9	0.998	TRUE
A10	ctg001560_np1212	5804108	5804157	ENST00000390333.1_1_2	+	TRGJ2	12	1	1	TRUE
A10	ctg003840_np1212	8682	10850	ENST00000308911.8_1_2	-	TUBB8B	1263	4	1	TRUE
A10	ctg000460_np1212	215319	220317	ENST00000375602.2_1_2	+	XAGE1A	246	4	0.999	TRUE
A10	ctg000460_np1212	231566	236544	ENST00000375600.5_2_3	-	XAGE1A	264	4	0.999	TRUE
A11	ctg000500_np1212	221975	222284	ENST00000612308.2_1_2	+	AL627230.1	310	1	0.906	TRUE
A11	ctg001550_np1212	2923	14416	ENST00000565417.5_1_2	+	BOLA2-SMG1P6	186	6	0.991	TRUE
A11	ctg000990_np1212	684737	686108	ENST00000305321.4_1_2	-	BOLA2B	459	3	1	TRUE
A11	ctg002070_np1212	21661694	21664030	ENST00000259938.7_1_2	+	CLPS	339	3	1	TRUE
A11	ctg002250_np1212	1438	7730	ENST00000370287.7_1_2	+	CSAG1	78	5	0.988	TRUE
A11	ctg002300_np1212	19579	20579	ENST00000599845.3_1_2	+	CSAG3	441	2	0.993	TRUE
A11	ctg002810_np1212	86321	88901	ENST00000487179.1_1_2	-	CTAGE8	405	1	0.996	TRUE
A11	ctg002820_np1212	67177	69753	ENST00000487179.1_2_3	+	CTAGE8	90	1	0.994	TRUE
A11	ctg000440_np1212	2364	3002	ENST00000438525.3_1_2	+	CXorf51B	129	2	0.98	TRUE
A11	ctg002710_np1212	8748830	8753139	ENST00000645361.2_1_2	+	CYP2D6	1494	9	0.999	TRUE
A11	ctg001420_np1212	232628	235056	ENST00000382689.7_1_2	+	DEFA1B	285	3	1	TRUE
A11	ctg001990_np1212	4336728	4352176	ENST00000313250.10_1_2	+	DHRS4	699	8	0.999	TRUE
A11	ctg000900_np1212	33329913	33331777	ENST00000330682.3_1_2	+	ELOA3D	81	1	0.992	TRUE
A11	ctg000900_np1212	33347601	33349476	ENST00000330682.3_2_3	+	ELOA3D	84	1	0.996	TRUE
A11	ctg000900_np1212	33335789	33337653	ENST00000330682.3_3_4	+	ELOA3D	375	1	0.992	TRUE
A11	ctg000900_np1212	33324047	33325909	ENST00000330682.3_4_5	+	ELOA3D	372	1	0.99	TRUE
A11	ctg000900_np1212	33371079	33372935	ENST00000330682.3_5_6	+	ELOA3D	63	1	0.987	TRUE
A11	ctg000900_np1212	33318182	33320037	ENST00000330682.3_6_7	+	ELOA3D	81	1	0.985	TRUE
A11	ctg000900_np1212	33312311	33314164	ENST00000330682.3_7_8	+	ELOA3D	63	1	0.982	TRUE
A11	ctg000900_np1212	33359338	33361195	ENST00000330682.3_8_9	+	ELOA3D	63	1	0.984	TRUE
A11	ctg000490_np1212	968983	976304	ENST00000405679.3_1_2	+	GAGE12D	354	5	0.998	TRUE
A11	ctg000490_np1212	949910	957206	ENST00000381722.1_1_2	+	GAGE12H	351	5	0.994	TRUE
A11	ctg000490_np1212	988083	992798	ENST00000621907.1_1_2	+	GAGE2E	331	4	1	TRUE
A11	ctg002360_np1212	42354246	42365867	ENST00000421285.3_1_2	-	GOLGA6B	222	18	0.997	TRUE
A11	ctg002380_np1212	78783714	78784248	ENST00000434710.1_1_2	-	IGHV3-43	354	2	0.995	TRUE
A11	ctg000760_np1212	444433	444889	ENST00000425181.3_1_2	+	IGHV3OR16-10	111	2	0.997	TRUE
A11	ctg000760_np1212	458518	458989	ENST00000565407.2_1_2	+	IGHV3OR16-8	45	2	1	TRUE
A11	ctg001870_np1212	942	1392	ENST00000565407.2_2_3	-	IGHV3OR16-8	45	2	0.982	TRUE
A11	ctg002240_np1212	495237	495742	ENST00000390278.3_1_2	+	IGKV1D-42	72	2	0.994	TRUE
A11	ctg002660_np1212	3925341	3939687	ENST00000342376.4_1_2	-	KIR2DL3	915	8	0.986	TRUE
A11	ctg002660_np1212	4466431	4470641	ENST00000396365.6_1_2	+	LILRA6	1446	8	0.999	TRUE
A11	ctg002250_np1212	32438	35966	ENST00000370278.4_1_2	-	MAGEA3	99	3	0.99	TRUE
A11	ctg000310_np1212	17628303	17630711	ENST00000381393.3_1_2	+	MBD3L2	66	2	0.994	TRUE
A11	ctg000310_np1212	17635116	17637533	ENST00000333843.8_1_2	-	MBD3L3	75	2	0.996	TRUE
A11	ctg002690_np1212	25263277	25293149	ENST00000262432.13_1_2	+	METTL2B	1137	9	0.999	TRUE
A11	ctg003440_np1212	15438614	15439802	ENST00000302797.4_1_2	-	MRGPRX1	714	1	0.999	TRUE
A11	ctg001960_np1212	4948662	4950104	ENST00000604952.1_1_2	-	MTRNR2L6	12	1	0.995	TRUE
A11	ctg000620_np1212	7068	16540	ENST00000381707.6_1_2	+	NUTM2A	69	7	0.992	TRUE
A11	ctg000620_np1212	145519	154964	ENST00000381697.6_1_2	+	NUTM2D	897	7	0.99	TRUE
A11	ctg001980_np1212	5671426	5681609	ENST00000641044.1_1_2	-	OR2A1	411	2	0.993	TRUE
A11	ctg002820_np1212	71655	78769	ENST00000641841.1_1_2	+	OR2A7	534	2	0.994	TRUE
A11	ctg002810_np1212	77294	84421	ENST00000641841.1_2_3	-	OR2A7	246	2	0.996	TRUE
A11	ctg003460_np1212	23600	24662	ENST00000446524.1_1_2	-	OR4A47	807	1	0.998	TRUE
A11	ctg002480_np1212	4606	5677	ENST00000650172.1_1_2	+	OR4F4	174	1	0.997	TRUE
A11	ctg001170_np1212	109954747	109955924	ENST00000650172.1_2_3	-	OR4F4	63	1	0.994	TRUE
A11	ctg003360_np1212	6618927	6621012	ENST00000544899.1_1_2	+	PGA4	387	3	0.997	TRUE
A11	ctg003140_np1212	158560	162677	ENST00000357367.6_1_2	-	PRAMEF8	381	4	0.998	TRUE
A11	ctg003400_np1212	10743708	10746709	ENST00000377930.1_1_2	+	PRR20B	312	3	0.989	TRUE
A11	ctg003400_np1212	10769738	10772740	ENST00000377930.1_2_3	+	PRR20B	21	3	0.991	TRUE
A11	ctg003400_np1212	10750229	10753226	ENST00000377930.1_3_4	+	PRR20B	21	3	0.988	TRUE
A11	ctg003400_np1212	10763231	10766223	ENST00000377930.1_4_5	+	PRR20B	21	3	0.986	TRUE
A11	ctg003400_np1212	10756720	10759721	ENST00000377930.1_5_6	+	PRR20B	21	3	0.993	TRUE
A11	ctg003400_np1212	10808900	10811883	ENST00000377930.1_6_7	+	PRR20B	45	3	0.989	TRUE
A11	ctg003400_np1212	10802385	10805384	ENST00000377930.1_7_8	+	PRR20B	417	3	0.994	TRUE
A11	ctg003400_np1212	10795903	10798880	ENST00000377930.1_8_9	+	PRR20B	162	3	0.986	TRUE
A11	ctg003380_np1212	1468778	1482951	ENST00000632998.1_1_2	-	PRSS2	744	5	0.998	TRUE
A11	ctg002660_np1212	2846482	2850785	ENST00000341750.5_1_2	-	RFPL4AL1	864	3	1	TRUE
A11	ctg002710_np1212	29380887	29386990	ENST00000619918.1_1_2	+	RIMBP3	4920	1	0.999	TRUE
A11	ctg001180_np1212	58512	59999	ENST00000342878.3_1_2	+	SCGB1C1	288	3	1	TRUE
A11	ctg001570_np1212	1949	5829	ENST00000251303.11_1_2	-	SLX1A	540	6	0.991	TRUE
A11	ctg000470_np1212	2533167	2534277	ENST00000449283.2_1_2	-	SPANXB1	282	2	0.997	TRUE
A11	ctg002680_np1212	38285583	38286692	ENST00000449283.2_2_3	+	SPANXB1	312	2	0.997	TRUE
A11	ctg002680_np1212	38273598	38274708	ENST00000449283.2_3_4	+	SPANXB1	51	2	0.995	TRUE
A11	ctg003120_np1212	10310	11452	ENST00000449283.2_4_5	+	SPANXB1	51	2	0.982	TRUE
A11	ctg000990_np1212	691044	696078	ENST00000360423.12_1_2	+	SULT1A4	582	8	0.989	TRUE
A11	ctg002490_np1212	7608	19079	ENST00000453326.2_1_2	+	TCP11X2	702	10	0.998	TRUE
A11	ctg003380_np1212	1925992	1926498	ENST00000390387.3_1_2	-	TRBV3-1	126	2	1	TRUE
A11	ctg003380_np1212	1922539	1923103	ENST00000390392.3_1_2	-	TRBV4-2	344	2	1	TRUE
A11	ctg003380_np1212	1935974	1936484	ENST00000634383.1_1_2	-	TRBV6-2	342	2	0.995	TRUE
A11	ctg002640_np1212	54555	56751	ENST00000308911.8_1_2	-	TUBB8B	843	4	0.986	TRUE
A11	ctg002520_np1212	29737	32004	ENST00000308911.8_2_3	+	TUBB8B	72	4	1	TRUE
A11	ctg002730_np1212	2398	4618	ENST00000308911.8_3_4	-	TUBB8B	72	4	0.994	TRUE
A11	ctg000490_np1212	3864298	3869272	ENST00000375600.5_1_2	-	XAGE1A	33	4	0.994	TRUE
A12	ctg003250_np1212	12910	18725	ENST00000266483.7_1_2	-	ALG10	759	3	0.998	TRUE
A12	ctg002060_np1212	19071	35104	ENST00000613703.4_1_2	+	ANXA8L1	123	10	0.987	TRUE
A12	ctg001030_np1212	5117517	5138125	ENST00000428956.7_1_2	+	C4A	777	41	0.998	TRUE
A12	ctg001490_np1212	732204	733820	ENST00000634648.1_1_2	-	CENPVL2	645	1	0.997	TRUE
A12	ctg002720_np1212	4316540	4332002	ENST00000313250.10_1_2	+	DHRS4	699	8	0.999	TRUE
A12	ctg000720_np1212	5459	17042	ENST00000421285.3_1_2	-	GOLGA6B	159	18	0.991	TRUE
A12	ctg000700_np1212	26883	38456	ENST00000300576.5_1_2	+	GOLGA6C	516	18	0.998	TRUE
A12	ctg003390_np1212	55388	71218	ENST00000342376.4_1_2	+	KIR2DL3	720	8	0.986	TRUE
A12	ctg000370_np1212	1806000	1812046	ENST00000595065.5_1_2	-	MAGEA9B	270	4	0.989	TRUE
A12	ctg000860_np1212	6868255	6870657	ENST00000381393.3_1_2	+	MBD3L2	342	2	0.984	TRUE
A12	ctg000860_np1212	6893388	6895810	ENST00000333843.8_1_2	-	MBD3L3	66	2	0.994	TRUE
A12	ctg000310_np1212	294184	299845	ENST00000460972.4_1_2	+	OR2T27	330	2	0.998	TRUE
A12	ctg000310_np1212	304435	313343	ENST00000641268.1_1_2	+	OR2T35	36	2	0.946	TRUE
A12	ctg002490_np1212	12490144	12493161	ENST00000377930.1_1_2	-	PRR20B	666	3	0.997	TRUE
A12	ctg002740_np1212	1259277	1273452	ENST00000632998.1_1_2	-	PRSS2	744	5	0.998	TRUE
A12	ctg000890_np1212	17597809	17598410	ENST00000638483.1_10_11	+	TAF11L5	60	1	0.991	TRUE
A12	ctg000890_np1212	17621761	17622355	ENST00000638483.1_11_12	+	TAF11L5	525	1	0.988	TRUE
A12	ctg000890_np1212	17625169	17625755	ENST00000638483.1_12_13	+	TAF11L5	60	1	0.98	TRUE
A12	ctg000890_np1212	17594393	17594982	ENST00000638483.1_13_14	+	TAF11L5	60	1	0.983	TRUE
A12	ctg000890_np1212	17573854	17574447	ENST00000638483.1_1_2	+	TAF11L5	306	1	0.995	TRUE
A12	ctg000890_np1212	17584143	17584735	ENST00000638483.1_2_3	+	TAF11L5	60	1	0.99	TRUE
A12	ctg000890_np1212	17587558	17588152	ENST00000638483.1_3_4	+	TAF11L5	60	1	0.991	TRUE
A12	ctg000890_np1212	17604662	17605256	ENST00000638483.1_4_5	+	TAF11L5	282	1	0.993	TRUE
A12	ctg000890_np1212	17590986	17591576	ENST00000638483.1_5_6	+	TAF11L5	60	1	0.988	TRUE
A12	ctg000890_np1212	17601239	17601830	ENST00000638483.1_6_7	+	TAF11L5	60	1	0.988	TRUE
A12	ctg000890_np1212	17618356	17618945	ENST00000638483.1_7_8	+	TAF11L5	372	1	0.988	TRUE
A12	ctg000890_np1212	17631986	17632580	ENST00000638483.1_8_9	+	TAF11L5	435	1	0.99	TRUE
A12	ctg000890_np1212	17628575	17629166	ENST00000638483.1_9_10	+	TAF11L5	375	1	0.986	TRUE
A12	ctg002740_np1212	1716627	1717133	ENST00000390387.3_1_2	-	TRBV3-1	126	2	1	TRUE
A12	ctg002740_np1212	1713174	1713738	ENST00000390392.3_1_2	-	TRBV4-2	344	2	1	TRUE
A12	ctg002740_np1212	1704955	1705466	ENST00000634383.1_1_2	-	TRBV6-2	344	2	1	TRUE
A12	ctg001770_np1212	4695917	4701683	ENST00000340457.8_1_2	-	UPK3BL1	252	6	0.998	TRUE
A12	ctg002450_np1212	113614	119038	ENST00000644544.1_1_2	+	UPK3BL2	792	6	1	TRUE
A12	ctg000050_np1212	23336	24064	ENST00000250823.5_1_2	+	VCY1B	285	2	0.994	TRUE
A12	ctg003230_np1212	59259	64263	ENST00000375602.2_1_2	+	XAGE1A	246	4	0.996	TRUE
A12	ctg003230_np1212	88366	93496	ENST00000375616.5_1_2	-	XAGE1B	246	4	0.999	TRUE
A15	ctg000220_np1212	763913	768455	ENST00000541875.1_1_2	-	ALG10	153	3	0.994	TRUE
A15	ctg000970_np1212	41590	42323	ENST00000651894.2_1_2	+	BOLA2B	261	3	0.998	TRUE
A15	ctg001070_np1212	7140	7903	ENST00000567436.2_2_3	+	BOLA2B	543	2	0.989	TRUE
A15	ctg000860_np1212	22494913	22497251	ENST00000259938.7_1_2	+	CLPS	252	3	0.995	TRUE
A15	ctg003370_np1212	4075333	4090782	ENST00000313250.10_1_2	-	DHRS4	699	8	0.999	TRUE
A15	ctg000390_np1212	33365598	33367449	ENST00000330682.3_1_2	+	ELOA3D	63	1	0.981	TRUE
A15	ctg000390_np1212	33371465	33373298	ENST00000330682.3_2_3	+	ELOA3D	81	1	0.971	TRUE
A15	ctg000390_np1212	33377302	33379138	ENST00000330682.3_3_4	+	ELOA3D	114	1	0.965	TRUE
A15	ctg000210_np1212	2874168	2874284	ENST00000361446.5_1_2	-	GAGE12B	93	1	1	TRUE
A15	ctg000210_np1212	2893274	2900587	ENST00000405679.3_1_2	-	GAGE12D	315	5	0.998	TRUE
A15	ctg000210_np1212	2931402	2938708	ENST00000612958.1_1_2	-	GAGE13	354	5	1	TRUE
A15	ctg003700_np1212	2439328	2443158	ENST00000290765.8_1_2	-	GSTT2B	90	5	0.994	TRUE
A15	ctg002480_np1212	4694	5256	ENST00000607355.2_1_2	+	H2AC19	393	1	0.998	TRUE
A15	ctg000500_np1212	377635	378169	ENST00000434710.1_1_2	+	IGHV3-43	354	2	0.995	TRUE
A15	ctg003530_np1212	248	699	ENST00000632099.1_1_2	+	IGHV3-64D	21	2	0.974	TRUE
A15	ctg003520_np1212	4054	18592	ENST00000336077.11_1_2	-	KIR2DL1	900	8	0.995	TRUE
A15	ctg002730_np1212	4732685	4738198	ENST00000257627.4_1_2	+	OCM2	237	4	0.994	TRUE
A15	ctg002250_np1212	14225713	14239886	ENST00000632998.1_1_2	+	PRSS2	744	5	0.998	TRUE
A15	ctg002530_np1212	28608	44676	ENST00000409875.5_1_2	+	RABL2A	717	10	0.995	TRUE
A15	ctg000290_np1212	5655891	5660191	ENST00000341750.5_1_2	+	RFPL4AL1	864	3	1	TRUE
A15	ctg000290_np1212	5665882	5670181	ENST00000341750.5_2_3	+	RFPL4AL1	864	3	1	TRUE
A15	ctg000940_np1212	5640	9254	ENST00000563995.1_1_2	-	SLX1A	66	4	0.993	TRUE
A15	ctg001070_np1212	3059	6890	ENST00000563995.1_2_3	-	SLX1A	300	4	0.98	TRUE
A15	ctg002740_np1212	66844	67954	ENST00000449283.2_1_2	-	SPANXB1	30	2	0.995	TRUE
A15	ctg000920_np1212	34331	39381	ENST00000338971.10_1_2	+	SULT1A3	162	8	0.998	TRUE
A15	ctg001850_np1212	15115153	15115744	ENST00000638483.1_10_11	+	TAF11L5	60	1	0.988	TRUE
A15	ctg001850_np1212	15132266	15132857	ENST00000638483.1_11_12	+	TAF11L5	60	1	0.99	TRUE
A15	ctg001850_np1212	15128852	15129447	ENST00000638483.1_12_13	+	TAF11L5	60	1	0.986	TRUE
A15	ctg001850_np1212	15111728	15112319	ENST00000638483.1_1_2	+	TAF11L5	483	1	0.991	TRUE
A15	ctg001850_np1212	15122005	15122599	ENST00000638483.1_2_3	+	TAF11L5	60	1	0.993	TRUE
A15	ctg001850_np1212	15164168	15164764	ENST00000638483.1_3_4	-	TAF11L5	375	1	0.991	TRUE
A15	ctg001850_np1212	15118580	15119174	ENST00000638483.1_4_5	+	TAF11L5	60	1	0.993	TRUE
A15	ctg001850_np1212	15167593	15168184	ENST00000638483.1_5_6	-	TAF11L5	483	1	0.988	TRUE
A15	ctg001850_np1212	15108302	15108893	ENST00000638483.1_6_7	+	TAF11L5	483	1	0.988	TRUE
A15	ctg001850_np1212	15098055	15098649	ENST00000638483.1_7_8	+	TAF11L5	282	1	0.993	TRUE
A15	ctg001850_np1212	15157315	15157911	ENST00000638483.1_8_9	-	TAF11L5	597	1	0.995	TRUE
A15	ctg001850_np1212	15104889	15105477	ENST00000638483.1_9_10	+	TAF11L5	372	1	0.986	TRUE
A15	ctg002250_np1212	13782375	13782881	ENST00000390387.3_1_2	+	TRBV3-1	126	2	1	TRUE
A15	ctg002250_np1212	13785770	13786334	ENST00000390392.3_1_2	+	TRBV4-2	344	2	1	TRUE
A15	ctg002250_np1212	13772387	13772900	ENST00000634383.1_1_2	+	TRBV6-2	147	2	1	TRUE
A15	ctg001200_np1212	34068	39042	ENST00000375600.5_1_2	-	XAGE1A	195	4	0.996	TRUE
A15	ctg000210_np1212	16632	21603	ENST00000375600.5_2_3	-	XAGE1A	198	4	0.999	TRUE
A15	ctg001200_np1212	21250	26238	ENST00000375602.2_3_4	-	XAGE1A	192	4	0.987	TRUE
Ba	ctg001250_np1212	15561	31665	ENST00000613703.4_1_2	+	ANXA8L1	219	10	0.983	TRUE
Ba	ctg003620_np1212	580301	593908	ENST00000375679.9_1_2	-	CLCNKB	2064	20	1	TRUE
Ba	ctg002000_np1212	32734044	32736386	ENST00000259938.7_1_2	+	CLPS	339	3	1	TRUE
Ba	ctg003200_np1212	2547	3204	ENST00000438525.3_1_2	+	CXorf51B	39	2	0.991	TRUE
Ba	ctg003080_np1212	5623	6281	ENST00000438525.3_2_3	+	CXorf51B	12	2	0.975	TRUE
Ba	ctg001700_np1212	26872022	26877690	ENST00000215770.6_1_2	-	DDTL	408	3	0.999	TRUE
Ba	ctg002330_np1212	6837	12490	ENST00000215770.6_2_3	-	DDTL	405	3	0.993	TRUE
Ba	ctg000020_np1212	128424	130856	ENST00000382689.7_1_2	+	DEFA1B	153	3	0.997	TRUE
Ba	ctg001290_np1212	81016059	81031517	ENST00000313250.10_1_2	-	DHRS4	699	8	0.999	TRUE
Ba	ctg000700_np1212	26067304	26069175	ENST00000330682.3_1_2	-	ELOA3D	1636	1	0.997	TRUE
Ba	ctg000700_np1212	26085023	26086895	ENST00000330682.3_2_3	-	ELOA3D	1287	1	0.996	TRUE
Ba	ctg000700_np1212	26079119	26080983	ENST00000330682.3_3_4	-	ELOA3D	759	1	0.992	TRUE
Ba	ctg000700_np1212	26055512	26057354	ENST00000330682.3_4_5	-	ELOA3D	81	1	0.975	TRUE
Ba	ctg000500_np1212	2088924	2089040	ENST00000361446.5_1_2	-	GAGE12B	93	1	1	TRUE
Ba	ctg000500_np1212	2126948	2134220	ENST00000405679.3_1_2	-	GAGE12D	354	5	1	TRUE
Ba	ctg000500_np1212	2079401	2086697	ENST00000381722.1_1_2	-	GAGE12H	354	5	1	TRUE
Ba	ctg000500_np1212	2069877	2077174	ENST00000362097.1_1_2	-	GAGE2A	183	5	1	TRUE
Ba	ctg002050_np1212	7663	11697	ENST00000634759.1_1_2	-	GSTT2	225	5	0.994	TRUE
Ba	ctg002050_np1212	30555	34314	ENST00000290765.8_1_2	+	GSTT2B	231	5	0.996	TRUE
Ba	ctg002330_np1212	1109844	1110304	ENST00000390323.2_1_2	-	IGLC2	90	1	0.997	TRUE
Ba	ctg002330_np1212	1104489	1104949	ENST00000390323.2_2_3	-	IGLC2	90	1	0.997	TRUE
Ba	ctg002330_np1212	1115205	1115656	ENST00000390323.2_3_4	-	IGLC2	90	1	0.978	TRUE
Ba	ctg002330_np1212	1111623	1111798	ENST00000390324.2_1_2	-	IGLJ3	151	1	1	TRUE
Ba	ctg002330_np1212	1100906	1101081	ENST00000390324.2_2_3	-	IGLJ3	151	1	1	TRUE
Ba	ctg002330_np1212	1106263	1106438	ENST00000390324.2_3_4	-	IGLJ3	151	1	1	TRUE
Ba	ctg000640_np1212	3930093	3944402	ENST00000342376.4_1_2	-	KIR2DL3	915	8	0.986	TRUE
Ba	ctg000640_np1212	3885438	3900272	ENST00000342376.4_2_3	-	KIR2DL3	915	8	1	TRUE
Ba	ctg002910_np1212	6877680	6880077	ENST00000381393.3_1_2	-	MBD3L2	66	2	0.991	TRUE
Ba	ctg002910_np1212	6870506	6872923	ENST00000381394.8_1_2	+	MBD3L4	204	2	0.988	TRUE
Ba	ctg002950_np1212	15379298	15380486	ENST00000302797.4_1_2	-	MRGPRX1	969	1	0.999	TRUE
Ba	ctg002950_np1212	15357177	15358363	ENST00000302797.4_2_3	-	MRGPRX1	126	1	0.997	TRUE
Ba	ctg002820_np1212	93669	95111	ENST00000604952.1_1_2	+	MTRNR2L6	12	1	0.995	TRUE
Ba	ctg001120_np1212	9608	20952	ENST00000641810.1_1_2	+	OR2A42	513	3	0.997	TRUE
Ba	ctg003380_np1212	25320	36834	ENST00000641193.1_1_2	-	OR2T11	951	2	0.998	TRUE
Ba	ctg002010_np1212	45675893	45676963	ENST00000446524.1_1_2	-	OR4A47	12	1	0.999	TRUE
Ba	ctg000240_np1212	4623219	4626215	ENST00000377931.1_1_2	+	PRR20A	315	3	0.984	TRUE
Ba	ctg000240_np1212	4635323	4638326	ENST00000377931.1_2_3	+	PRR20A	21	3	0.99	TRUE
Ba	ctg000240_np1212	4641370	4644374	ENST00000377931.1_3_4	+	PRR20A	666	3	0.994	TRUE
Ba	ctg000240_np1212	4617137	4620144	ENST00000377931.1_4_5	+	PRR20A	48	3	0.99	TRUE
Ba	ctg000240_np1212	4604595	4607579	ENST00000377931.1_5_6	+	PRR20A	45	3	0.99	TRUE
Ba	ctg000240_np1212	4598550	4601530	ENST00000377930.1_1_2	+	PRR20B	165	3	0.983	TRUE
Ba	ctg000240_np1212	4598550	4614079	ENST00000614894.4_1_2	+	PRR20C	45	3	0.991	TRUE
Ba	ctg001320_np1212	16079	30875	ENST00000425098.5_1_2	-	RABL2B	378	7	0.998	TRUE
Ba	ctg000640_np1212	2860613	2864914	ENST00000341750.5_1_2	-	RFPL4AL1	561	3	0.998	TRUE
Ba	ctg001710_np1212	17624025	17624608	ENST00000638483.1_10_11	-	TAF11L5	60	1	0.973	TRUE
Ba	ctg001710_np1212	17603558	17604150	ENST00000638483.1_1_2	-	TAF11L5	60	1	0.988	TRUE
Ba	ctg001710_np1212	17580026	17580614	ENST00000638483.1_2_3	+	TAF11L5	60	1	0.981	TRUE
Ba	ctg001710_np1212	17627439	17628032	ENST00000638483.1_3_4	-	TAF11L5	306	1	0.99	TRUE
Ba	ctg001710_np1212	17630860	17631454	ENST00000638483.1_4_5	-	TAF11L5	60	1	0.988	TRUE
Ba	ctg001710_np1212	17617209	17617802	ENST00000638483.1_5_6	-	TAF11L5	87	1	0.978	TRUE
Ba	ctg001710_np1212	17606986	17607580	ENST00000638483.1_6_7	-	TAF11L5	60	1	0.985	TRUE
Ba	ctg001710_np1212	17620618	17621209	ENST00000638483.1_7_8	-	TAF11L5	135	1	0.983	TRUE
Ba	ctg001710_np1212	17610402	17610987	ENST00000638483.1_8_9	-	TAF11L5	60	1	0.976	TRUE
Ba	ctg001710_np1212	17613805	17614400	ENST00000638483.1_9_10	-	TAF11L5	60	1	0.985	TRUE
Ba	ctg000610_np1212	9122884	9132750	ENST00000672117.1_1_2	+	TCP11X2	492	9	0.998	TRUE
Ba	ctg002880_np1212	3072280	3072329	ENST00000390333.1_1_2	-	TRGJ2	12	1	1	TRUE
Ba	ctg002160_np1212	657694	665450	ENST00000272395.3_1_2	-	TRIM43	423	7	0.995	TRUE
Ba	ctg001090_np1212	24625	26899	ENST00000308911.8_1_2	-	TUBB8B	591	4	0.995	TRUE
Ba	ctg000500_np1212	3184007	3188990	ENST00000375600.5_1_2	+	XAGE1A	264	4	0.996	TRUE
E1	ctg003090_np1212	38543	38869	ENST00000612308.2_1_2	-	AL627230.1	327	1	0.956	TRUE
E1	ctg001490_np1212	1113720	1114029	ENST00000612308.2_2_3	+	AL627230.1	310	1	0.906	TRUE
E1	ctg000100_np1212	9189422	9191757	ENST00000259938.7_1_2	-	CLPS	252	3	0.989	TRUE
E1	ctg000110_np1212	26162197	26164064	ENST00000330682.3_1_2	-	ELOA3D	63	1	0.993	TRUE
E1	ctg000110_np1212	26138569	26140428	ENST00000330682.3_2_3	-	ELOA3D	63	1	0.985	TRUE
E1	ctg003100_np1212	1782	2571	ENST00000454551.1_1_2	-	ETDA	144	2	0.995	TRUE
E1	ctg000150_np1212	123595	126645	ENST00000443774.5_1_2	+	FRG2B	309	4	0.992	TRUE
E1	ctg003120_np1212	259339	262229	ENST00000308062.7_1_2	+	FRG2C	495	4	0.997	TRUE
E1	ctg000590_np1212	2892071	2892187	ENST00000361446.5_1_2	-	GAGE12B	93	1	1	TRUE
E1	ctg000590_np1212	2873044	2880330	ENST00000405679.3_1_2	-	GAGE12D	315	5	0.998	TRUE
E1	ctg000590_np1212	2863524	2870803	ENST00000381698.3_1_2	-	GAGE12E	354	5	1	TRUE
E1	ctg001300_np1212	1254543	1267154	ENST00000290438.3_1_2	+	GOLGA6A	156	18	0.982	TRUE
E1	ctg000740_np1212	52783	61888	ENST00000618219.5_1_2	+	GOLGA6D	585	16	0.993	TRUE
E1	ctg000740_np1212	24746	36344	ENST00000434739.3_2_3	+	GOLGA6D	1845	18	0.995	TRUE
E1	ctg000920_np1212	1325692	1332489	ENST00000567390.6_1_2	+	GOLGA6L7	1491	9	0.986	TRUE
E1	ctg002830_np1212	23169	23732	ENST00000607355.2_1_2	+	H2AC19	393	1	0.996	TRUE
E1	ctg003570_np1212	5642	6204	ENST00000607355.2_2_3	+	H2AC19	282	1	0.998	TRUE
E1	ctg002830_np1212	14298	14859	ENST00000607355.2_3_4	-	H2AC19	330	1	0.996	TRUE
E1	ctg002830_np1212	11671	13327	ENST00000369158.1_1_2	-	H3C14	111	1	0.995	TRUE
E1	ctg003570_np1212	7180	8835	ENST00000369158.1_2_3	+	H3C14	273	1	0.989	TRUE
E1	ctg003570_np1212	8605	15682	ENST00000613412.1_1_2	-	H4C14	381	2	0.995	TRUE
E1	ctg002830_np1212	4756	5870	ENST00000579512.2_1_2	+	H4C15	66	1	0.985	TRUE
E1	ctg002250_np1212	77895634	77901250	ENST00000641978.1_1_2	-	IGHG4	1191	6	1	TRUE
E1	ctg002250_np1212	78958705	78959202	ENST00000390633.2_1_2	-	IGHV1-69	351	2	1	TRUE
E1	ctg002250_np1212	78967484	78968001	ENST00000390634.3_1_2	-	IGHV2-70D	69	2	0.99	TRUE
E1	ctg002790_np1212	1415097	1415557	ENST00000390323.2_1_2	+	IGLC2	90	1	0.997	TRUE
E1	ctg002790_np1212	1409750	1410205	ENST00000390323.2_2_3	+	IGLC2	48	1	0.984	TRUE
E1	ctg002790_np1212	1413610	1413784	ENST00000390324.2_1_2	+	IGLJ3	141	1	0.994	TRUE
E1	ctg002790_np1212	1408265	1408439	ENST00000390324.2_2_3	+	IGLJ3	141	1	0.994	TRUE
E1	ctg001030_np1212	9299038	9311064	ENST00000567955.3_1_2	-	KCNJ18	1299	3	0.998	TRUE
E1	ctg003540_np1212	4393215	4397428	ENST00000396365.6_1_2	+	LILRA6	1446	8	0.999	TRUE
E1	ctg000400_np1212	41184249	41185691	ENST00000604952.1_1_2	+	MTRNR2L6	12	1	0.995	TRUE
E1	ctg002870_np1212	14194	19556	ENST00000235347.4_1_2	-	PRAMEF10	684	4	0.993	TRUE
E1	ctg002320_np1212	33747	37199	ENST00000624297.2_1_2	+	PRAMEF18	1440	3	0.996	TRUE
E1	ctg002870_np1212	96925	100381	ENST00000624297.2_2_3	+	PRAMEF18	480	3	0.986	TRUE
E1	ctg000410_np1212	38430024	38433031	ENST00000377930.1_1_2	+	PRR20B	21	3	0.995	TRUE
E1	ctg000410_np1212	38443125	38446128	ENST00000377930.1_2_3	+	PRR20B	165	3	0.991	TRUE
E1	ctg000410_np1212	38449646	38452643	ENST00000377930.1_3_4	+	PRR20B	165	3	0.992	TRUE
E1	ctg001560_np1212	14301715	14315890	ENST00000632998.1_1_2	+	PRSS2	744	5	0.998	TRUE
E1	ctg002790_np1212	20999150	21010668	ENST00000323013.7_1_2	-	RRP7A	843	7	0.999	TRUE
E1	ctg001850_np1212	14848862	14849137	ENST00000641359.1_1_2	+	SCYGR1	276	1	1	TRUE
E1	ctg000760_np1212	187961	189006	ENST00000370518.4_1_2	-	SPANXA2	135	2	0.982	TRUE
E1	ctg002840_np1212	8313	18063	ENST00000620320.4_1_2	+	SSX4	117	7	0.974	TRUE
E1	ctg002310_np1212	308728	318679	ENST00000595689.3_2_3	-	SSX4	114	8	0.984	TRUE
E1	ctg002310_np1212	289739	300037	ENST00000620320.4_3_4	+	SSX4	114	7	0.97	TRUE
E1	ctg000080_np1212	3183474	3184069	ENST00000638483.1_1_2	+	TAF11L5	375	1	0.996	TRUE
E1	ctg000080_np1212	3176647	3177236	ENST00000638483.1_2_3	+	TAF11L5	432	1	0.986	TRUE
E1	ctg000080_np1212	3180060	3180653	ENST00000638483.1_3_4	+	TAF11L5	483	1	0.993	TRUE
E1	ctg000080_np1212	3193329	3193920	ENST00000638483.1_4_5	-	TAF11L5	60	1	0.988	TRUE
E1	ctg000080_np1212	3200149	3200737	ENST00000638483.1_5_6	-	TAF11L5	60	1	0.983	TRUE
E1	ctg000080_np1212	3206976	3207565	ENST00000638483.1_6_7	-	TAF11L5	60	1	0.985	TRUE
E1	ctg000080_np1212	3189904	3190498	ENST00000638483.1_7_8	-	TAF11L5	282	1	0.988	TRUE
E1	ctg000080_np1212	3196740	3197329	ENST00000638483.1_8_9	-	TAF11L5	60	1	0.983	TRUE
E1	ctg000080_np1212	3203556	3204143	ENST00000638483.1_9_10	-	TAF11L5	60	1	0.983	TRUE
E1	ctg001170_np1212	111963	123281	ENST00000642911.1_1_2	-	TCP11X2	345	10	0.998	TRUE
E1	ctg001560_np1212	13857962	13858468	ENST00000390387.3_1_2	+	TRBV3-1	126	2	1	TRUE
E1	ctg001560_np1212	13861357	13861921	ENST00000390392.3_1_2	+	TRBV4-2	344	2	1	TRUE
E1	ctg001560_np1212	13869629	13870140	ENST00000634383.1_1_2	+	TRBV6-2	344	2	1	TRUE
E1	ctg000330_np1212	14277903	14280112	ENST00000308911.8_1_2	+	TUBB8B	336	4	0.994	TRUE
E1	ctg002280_np1212	3350	4122	ENST00000250825.4_1_2	-	VCY	231	2	0.989	TRUE
E1	ctg000460_np1212	200674	205673	ENST00000375602.2_1_2	+	XAGE1A	246	4	0.999	TRUE
E1	ctg000460_np1212	229801	234796	ENST00000375600.5_2_3	-	XAGE1A	87	4	0.995	TRUE
E1	ctg000590_np1212	4453	9425	ENST00000375613.7_1_2	-	XAGE1B	261	4	0.996	TRUE
Han	ctg002530_np1212	3795294	3810752	ENST00000313250.10_1_2	-	DHRS4	699	8	0.999	TRUE
Han	ctg001220_np1212	26112614	26114483	ENST00000330682.3_1_2	-	ELOA3D	207	1	0.99	TRUE
Han	ctg001220_np1212	26106757	26108592	ENST00000330682.3_2_3	-	ELOA3D	369	1	0.973	TRUE
Han	ctg000690_np1212	455614	458504	ENST00000308062.7_1_2	-	FRG2C	495	4	0.997	TRUE
Han	ctg002820_np1212	41961747	41973403	ENST00000421285.3_1_2	-	GOLGA6B	1137	18	1	TRUE
Han	ctg000950_np1212	24998	25561	ENST00000607355.2_1_2	+	H2AC19	393	1	1	TRUE
Han	ctg001080_np1212	20821	21383	ENST00000607355.2_2_3	+	H2AC19	393	1	0.998	TRUE
Han	ctg001080_np1212	9296	10951	ENST00000369158.1_1_2	-	H3C14	57	1	0.997	TRUE
Han	ctg001080_np1212	23796	30873	ENST00000613412.1_1_2	-	H4C14	312	2	0.998	TRUE
Han	ctg001080_np1212	2034	3260	ENST00000579512.2_1_2	+	H4C15	501	1	0.984	TRUE
Han	ctg000060_np1212	120932	121451	ENST00000390634.3_1_2	+	IGHV2-70D	358	2	1	TRUE
Han	ctg002440_np1212	518914	519448	ENST00000434710.1_1_2	-	IGHV3-43	354	2	0.995	TRUE
Han	ctg002620_np1212	78354470	78354994	ENST00000434710.1_2_3	-	IGHV3-43	354	2	1	TRUE
Han	ctg002270_np1212	1414584	1415044	ENST00000390323.2_1_2	+	IGLC2	90	1	0.997	TRUE
Han	ctg002270_np1212	1419949	1420409	ENST00000390323.2_2_3	+	IGLC2	90	1	0.997	TRUE
Han	ctg002270_np1212	1423819	1423994	ENST00000390322.2_1_2	+	IGLJ2	90	1	1	TRUE
Han	ctg002270_np1212	1418458	1418632	ENST00000390324.2_1_2	+	IGLJ3	141	1	0.994	TRUE
Han	ctg000270_np1212	4740067	4755078	ENST00000342376.4_1_2	+	KIR2DL3	915	8	1	TRUE
Han	ctg002760_np1212	2837	6500	ENST00000329342.9_1_2	-	MAGEA6	300	3	0.995	TRUE
Han	ctg003180_np1212	1403886	1405328	ENST00000604952.1_1_2	+	MTRNR2L6	12	1	0.995	TRUE
Han	ctg001380_np1212	294856	309553	ENST00000435324.3_1_2	-	NPIPB7	1245	7	0.952	TRUE
Han	ctg002290_np1212	23995902	23999320	ENST00000259396.8_1_2	-	ORM1	605	6	0.998	TRUE
Han	ctg001620_np1212	4596252	4599266	ENST00000377931.1_1_2	+	PRR20A	663	3	0.996	TRUE
Han	ctg001620_np1212	4602797	4605799	ENST00000377930.1_1_2	+	PRR20B	543	3	0.993	TRUE
Han	ctg001620_np1212	4609326	4612320	ENST00000377930.1_2_3	+	PRR20B	165	3	0.988	TRUE
Han	ctg002230_np1212	829805	843979	ENST00000632998.1_1_2	-	PRSS2	744	5	0.998	TRUE
Han	ctg000530_np1212	45293	55773	ENST00000337502.5_1_2	+	SSX2	81	8	0.986	TRUE
Han	ctg000490_np1212	18024	28164	ENST00000595689.3_1_2	-	SSX4	72	8	0.995	TRUE
Han	ctg002250_np1212	3215642	3216238	ENST00000638668.1_1_2	-	TAF11L3	597	1	0.993	TRUE
Han	ctg002250_np1212	3195095	3195684	ENST00000638483.1_1_2	-	TAF11L5	306	1	0.986	TRUE
Han	ctg002250_np1212	3181431	3182021	ENST00000638483.1_2_3	-	TAF11L5	60	1	0.986	TRUE
Han	ctg002250_np1212	3219069	3219661	ENST00000638483.1_3_4	-	TAF11L5	375	1	0.988	TRUE
Han	ctg002250_np1212	3222484	3223079	ENST00000638483.1_4_5	-	TAF11L5	525	1	0.986	TRUE
Han	ctg002250_np1212	3184851	3185442	ENST00000638483.1_5_6	-	TAF11L5	60	1	0.99	TRUE
Han	ctg002250_np1212	3161279	3161871	ENST00000638483.1_6_7	+	TAF11L5	483	1	0.993	TRUE
Han	ctg002250_np1212	3198518	3199108	ENST00000638483.1_7_8	-	TAF11L5	60	1	0.986	TRUE
Han	ctg002250_np1212	3191679	3192269	ENST00000638483.1_8_9	-	TAF11L5	60	1	0.985	TRUE
Han	ctg002250_np1212	3188268	3188858	ENST00000638483.1_9_10	-	TAF11L5	60	1	0.986	TRUE
Han	ctg002230_np1212	1285456	1285962	ENST00000390387.3_1_2	-	TRBV3-1	126	2	1	TRUE
Han	ctg002230_np1212	1282005	1282569	ENST00000390392.3_1_2	-	TRBV4-2	344	2	1	TRUE
Han	ctg002230_np1212	1273735	1274246	ENST00000634383.1_1_2	-	TRBV6-2	344	2	1	TRUE
Han	ctg000710_np1212	3841627	3846635	ENST00000375602.2_1_2	-	XAGE1A	246	4	0.999	TRUE
Han	ctg000710_np1212	3854486	3859488	ENST00000375602.2_2_3	-	XAGE1A	192	4	0.996	TRUE
Iran	ctg000290_np1212	754410	755144	ENST00000441025.2_1_2	-	AL391987.1	198	3	0.98	TRUE
Iran	ctg002170_np1212	245416	245725	ENST00000612308.2_1_2	-	AL627230.1	310	1	0.906	TRUE
Iran	ctg000800_np1212	95134106	95147048	ENST00000308742.9_1_2	-	ALG10B	927	3	0.995	TRUE
Iran	ctg003950_np1212	104472	107774	ENST00000430659.5_1_2	+	AMY1A	186	5	0.996	TRUE
Iran	ctg002920_np1212	35801	51847	ENST00000613703.4_1_2	+	ANXA8L1	135	10	0.985	TRUE
Iran	ctg000360_np1212	26171927	26173797	ENST00000330682.3_1_2	-	ELOA3D	381	1	0.995	TRUE
Iran	ctg000360_np1212	26148260	26150132	ENST00000330682.3_2_3	-	ELOA3D	258	1	0.995	TRUE
Iran	ctg000360_np1212	26136499	26138357	ENST00000330682.3_3_4	-	ELOA3D	63	1	0.984	TRUE
Iran	ctg000360_np1212	26142393	26144235	ENST00000330682.3_4_5	-	ELOA3D	81	1	0.978	TRUE
Iran	ctg002290_np1212	895399	897599	ENST00000602168.1_1_2	-	ERVV-1	1434	1	0.999	TRUE
Iran	ctg003040_np1212	133036	137473	ENST00000343959.5_1_2	-	FAM25A	270	3	1	TRUE
Iran	ctg000630_np1212	1905705	1905822	ENST00000361446.5_1_2	-	GAGE12B	93	1	1	TRUE
Iran	ctg000630_np1212	1886586	1893926	ENST00000405679.3_1_2	-	GAGE12D	324	5	0.996	TRUE
Iran	ctg000630_np1212	1877044	1884353	ENST00000381698.3_1_2	-	GAGE12E	354	5	1	TRUE
Iran	ctg000630_np1212	1896155	1903481	ENST00000381722.1_1_2	-	GAGE12H	354	5	1	TRUE
Iran	ctg000630_np1212	1867500	1874826	ENST00000362097.1_1_2	-	GAGE2A	324	5	0.996	TRUE
Iran	ctg000630_np1212	1917832	1922576	ENST00000621907.1_1_2	-	GAGE2E	328	4	0.992	TRUE
Iran	ctg002680_np1212	40284531	40296275	ENST00000421285.3_1_2	+	GOLGA6B	615	18	0.988	TRUE
Iran	ctg002140_np1212	1506229	1517981	ENST00000421285.3_2_3	-	GOLGA6B	39	18	0.999	TRUE
Iran	ctg002140_np1212	65904	77519	ENST00000421285.3_3_4	+	GOLGA6B	153	18	0.993	TRUE
Iran	ctg003750_np1212	3866634	3878244	ENST00000421285.3_4_5	+	GOLGA6B	36	18	0.983	TRUE
Iran	ctg003120_np1212	1289286	1294900	ENST00000641978.1_1_2	+	IGHG4	1191	6	1	TRUE
Iran	ctg003120_np1212	555392	555923	ENST00000603660.1_1_2	+	IGHV3-30	351	2	1	TRUE
Iran	ctg002280_np1212	4384281	4388489	ENST00000396365.6_1_2	+	LILRA6	633	8	0.998	TRUE
Iran	ctg001040_np1212	26112083	26124282	ENST00000354649.7_1_2	-	NUTM2G	255	7	0.98	TRUE
Iran	ctg000680_np1212	5780831	5787949	ENST00000641841.1_1_2	-	OR2A7	642	2	0.999	TRUE
Iran	ctg002670_np1212	16799156	16800225	ENST00000650172.1_1_2	-	OR4F4	174	1	0.998	TRUE
Iran	ctg002690_np1212	22860223	22862029	ENST00000327582.5_1_2	-	OXCT2	780	1	0.989	TRUE
Iran	ctg003140_np1212	9194	14543	ENST00000235347.4_1_2	-	PRAMEF10	114	4	0.997	TRUE
Iran	ctg003140_np1212	32868	36731	ENST00000616979.4_1_2	+	PRAMEF7	201	4	0.997	TRUE
Iran	ctg002050_np1212	23506	27370	ENST00000614831.1_1_2	+	PRAMEF8	156	4	0.997	TRUE
Iran	ctg001100_np1212	57225066	57228070	ENST00000377930.1_1_2	-	PRR20B	165	3	0.991	TRUE
Iran	ctg001100_np1212	57218505	57221525	ENST00000377930.1_2_3	-	PRR20B	420	3	0.995	TRUE
Iran	ctg001100_np1212	57205433	57208430	ENST00000377930.1_3_4	-	PRR20B	777	3	0.99	TRUE
Iran	ctg001100_np1212	57238081	57241074	ENST00000377930.1_4_5	-	PRR20B	21	3	0.986	TRUE
Iran	ctg001100_np1212	57211959	57214958	ENST00000377930.1_5_6	-	PRR20B	48	3	0.991	TRUE
Iran	ctg001100_np1212	57231582	57234569	ENST00000377930.1_6_7	-	PRR20B	21	3	0.982	TRUE
Iran	ctg003820_np1212	811463	825638	ENST00000632998.1_1_2	-	PRSS2	744	5	0.998	TRUE
Iran	ctg002700_np1212	95163225	95163512	ENST00000641359.1_1_2	-	SCYGR1	288	1	1	TRUE
Iran	ctg001080_np1212	17604300	17604894	ENST00000638483.1_10_11	+	TAF11L5	525	1	0.99	TRUE
Iran	ctg001080_np1212	17576896	17577484	ENST00000638483.1_11_12	+	TAF11L5	60	1	0.983	TRUE
Iran	ctg001080_np1212	17587165	17587758	ENST00000638483.1_1_2	+	TAF11L5	375	1	0.995	TRUE
Iran	ctg001080_np1212	17580317	17580913	ENST00000638483.1_2_3	+	TAF11L5	60	1	0.993	TRUE
Iran	ctg001080_np1212	17573470	17574063	ENST00000638483.1_3_4	+	TAF11L5	60	1	0.991	TRUE
Iran	ctg001080_np1212	17570043	17570639	ENST00000638483.1_4_5	+	TAF11L5	60	1	0.991	TRUE
Iran	ctg001080_np1212	17611146	17611738	ENST00000638483.1_5_6	+	TAF11L5	375	1	0.988	TRUE
Iran	ctg001080_np1212	17625337	17625928	ENST00000638483.1_6_7	-	TAF11L5	60	1	0.986	TRUE
Iran	ctg001080_np1212	17607727	17608318	ENST00000638483.1_7_8	+	TAF11L5	375	1	0.99	TRUE
Iran	ctg001080_np1212	17621914	17622505	ENST00000638483.1_8_9	-	TAF11L5	60	1	0.983	TRUE
Iran	ctg001080_np1212	17614564	17615157	ENST00000638483.1_9_10	+	TAF11L5	594	1	0.988	TRUE
Iran	ctg001020_np1212	1243891	1246793	ENST00000611196.4_1_2	+	TPSB2	879	8	1	TRUE
Iran	ctg003820_np1212	1267316	1267822	ENST00000390387.3_1_2	-	TRBV3-1	126	2	1	TRUE
Iran	ctg003820_np1212	1263863	1264427	ENST00000390392.3_1_2	-	TRBV4-2	344	2	1	TRUE
Iran	ctg003820_np1212	1277296	1277807	ENST00000634383.1_1_2	-	TRBV6-2	344	2	0.997	TRUE
Iran	ctg001400_np1212	938970	939706	ENST00000250825.4_1_2	-	VCY	309	2	0.99	TRUE
Kenya	ctg003500_np1212	1756739	1758515	ENST00000599837.3_1_2	+	CTAG1A	213	3	0.989	TRUE
Kenya	ctg001560_np1212	4322737	4338190	ENST00000313250.10_1_2	+	DHRS4	837	8	0.999	TRUE
Kenya	ctg003120_np1212	30265	34102	ENST00000520547.3_1_2	-	EIF5AL1	36	1	0.992	TRUE
Kenya	ctg003720_np1212	436	1239	ENST00000454551.1_1_2	-	ETDA	132	2	0.986	TRUE
Kenya	ctg002980_np1212	912	1769	ENST00000596535.3_1_2	+	FAM236B	114	3	0.989	TRUE
Kenya	ctg001040_np1212	262401	265291	ENST00000308062.7_1_2	-	FRG2C	495	4	0.997	TRUE
Kenya	ctg001890_np1212	2970988	2971104	ENST00000361446.5_1_2	-	GAGE12B	93	1	1	TRUE
Kenya	ctg001890_np1212	2923400	2930679	ENST00000362097.1_1_2	-	GAGE2A	348	5	0.994	TRUE
Kenya	ctg003210_np1212	4081	5952	ENST00000505354.2_1_2	+	GK3P	219	1	0.999	TRUE
Kenya	ctg001840_np1212	884943	885442	ENST00000390594.3_1_2	+	IGHV1-2	353	2	0.995	TRUE
Kenya	ctg001840_np1212	468696	469230	ENST00000434710.1_1_2	+	IGHV3-43	354	2	0.995	TRUE
Kenya	ctg000770_np1212	5631259	5631719	ENST00000390323.2_1_2	+	IGLC2	90	1	0.997	TRUE
Kenya	ctg000770_np1212	5629770	5629944	ENST00000390324.2_1_2	+	IGLJ3	141	1	0.994	TRUE
Kenya	ctg001530_np1212	89130	90572	ENST00000604952.1_1_2	+	MTRNR2L6	12	1	0.995	TRUE
Kenya	ctg000450_np1212	278227	288446	ENST00000641925.1_1_2	+	OR2T2	612	4	0.991	TRUE
Kenya	ctg002230_np1212	23916186	23919571	ENST00000431067.3_1_2	-	ORM2	291	6	0.998	TRUE
Kenya	ctg002180_np1212	12204686	12208138	ENST00000624297.2_1_2	+	PRAMEF18	1440	3	0.996	TRUE
Kenya	ctg002220_np1212	1801800	1805217	ENST00000279575.7_1_2	-	PRB4	810	4	0.999	TRUE
Kenya	ctg000180_np1212	57181067	57184070	ENST00000377930.1_1_2	-	PRR20B	21	3	0.994	TRUE
Kenya	ctg003060_np1212	6926540	6940713	ENST00000632998.1_1_2	-	PRSS2	744	5	0.998	TRUE
Kenya	ctg002590_np1212	2817553	2821854	ENST00000341750.5_1_2	-	RFPL4AL1	369	3	0.999	TRUE
Kenya	ctg002660_np1212	44261811	44262395	ENST00000638166.1_1_2	+	SSU72P4	585	1	1	TRUE
Kenya	ctg002200_np1212	15145545	15146139	ENST00000638483.1_10_11	+	TAF11L5	486	1	0.99	TRUE
Kenya	ctg002200_np1212	15142133	15142722	ENST00000638483.1_11_12	+	TAF11L5	372	1	0.986	TRUE
Kenya	ctg002200_np1212	15148951	15149540	ENST00000638483.1_12_13	+	TAF11L5	90	1	0.986	TRUE
Kenya	ctg000720_np1212	17622011	17622602	ENST00000638483.1_13_14	+	TAF11L5	60	1	0.985	TRUE
Kenya	ctg002200_np1212	15159177	15159771	ENST00000638483.1_14_15	+	TAF11L5	546	1	0.985	TRUE
Kenya	ctg000720_np1212	17632262	17632850	ENST00000638483.1_15_16	+	TAF11L5	60	1	0.981	TRUE
Kenya	ctg000720_np1212	17625437	17626029	ENST00000638483.1_16_17	+	TAF11L5	60	1	0.981	TRUE
Kenya	ctg002200_np1212	15155768	15156357	ENST00000638483.1_17_18	+	TAF11L5	285	1	0.983	TRUE
Kenya	ctg002200_np1212	15162581	15163170	ENST00000638483.1_18_19	+	TAF11L5	135	1	0.981	TRUE
Kenya	ctg000720_np1212	17639080	17639669	ENST00000638483.1_19_20	+	TAF11L5	60	1	0.98	TRUE
Kenya	ctg002200_np1212	15114751	15115346	ENST00000638483.1_1_2	+	TAF11L5	525	1	0.995	TRUE
Kenya	ctg002200_np1212	15165993	15166585	ENST00000638483.1_20_21	+	TAF11L5	87	1	0.981	TRUE
Kenya	ctg002200_np1212	15128472	15129066	ENST00000638483.1_2_3	+	TAF11L5	372	1	0.991	TRUE
Kenya	ctg000720_np1212	17611745	17612341	ENST00000638483.1_3_4	+	TAF11L5	60	1	0.995	TRUE
Kenya	ctg002200_np1212	15138723	15139315	ENST00000638483.1_4_5	+	TAF11L5	375	1	0.988	TRUE
Kenya	ctg002200_np1212	15152361	15152956	ENST00000638483.1_5_6	+	TAF11L5	375	1	0.995	TRUE
Kenya	ctg000720_np1212	17615170	17615766	ENST00000638483.1_6_7	+	TAF11L5	60	1	0.991	TRUE
Kenya	ctg000720_np1212	17635669	17636259	ENST00000638483.1_7_8	+	TAF11L5	60	1	0.985	TRUE
Kenya	ctg000720_np1212	17628851	17629441	ENST00000638483.1_8_9	+	TAF11L5	60	1	0.988	TRUE
Kenya	ctg000720_np1212	17618591	17619184	ENST00000638483.1_9_10	+	TAF11L5	60	1	0.988	TRUE
Kenya	ctg003060_np1212	7193663	7194095	ENST00000390376.2_1_2	-	TRBV6-8	344	2	1	TRUE
Kenya	ctg000330_np1212	384228	391018	ENST00000312988.9_1_2	-	TUBA3E	78	5	0.997	TRUE
Kenya	ctg001890_np1212	20003	24963	ENST00000375600.5_1_2	+	XAGE1A	261	4	0.996	TRUE
Kenya	ctg001890_np1212	7116	12123	ENST00000375602.2_2_3	+	XAGE1A	243	4	0.993	TRUE
Kenya	ctg001380_np1212	3279	8256	ENST00000375600.5_3_4	-	XAGE1A	195	4	0.989	TRUE
Kenya	ctg001890_np1212	36210	41189	ENST00000375613.7_1_2	-	XAGE1B	261	4	0.998	TRUE
LX	ctg002080_np1212	26103086	26104948	ENST00000330682.3_1_2	-	ELOA3D	81	1	0.989	TRUE
LX	ctg000420_np1212	22856529	22856645	ENST00000361446.5_1_2	+	GAGE12B	93	1	1	TRUE
LX	ctg000420_np1212	22877960	22882693	ENST00000621907.1_1_2	+	GAGE2E	39	4	1	TRUE
LX	ctg003200_np1212	54200	56105	ENST00000505354.2_1_2	-	GK3P	99	1	0.98	TRUE
LX	ctg003050_np1212	1211303	1222951	ENST00000421285.3_1_2	+	GOLGA6B	645	18	0.997	TRUE
LX	ctg001870_np1212	6297	9085	ENST00000598963.3_1_2	+	HSFX2	171	2	0.991	TRUE
LX	ctg000760_np1212	1469239	1469699	ENST00000390323.2_1_2	+	IGLC2	90	1	0.997	TRUE
LX	ctg000760_np1212	1474604	1475064	ENST00000390323.2_2_3	+	IGLC2	90	1	0.997	TRUE
LX	ctg000760_np1212	1473112	1473287	ENST00000390324.2_1_2	+	IGLJ3	151	1	1	TRUE
LX	ctg000760_np1212	1467751	1467925	ENST00000390324.2_2_3	+	IGLJ3	141	1	0.994	TRUE
LX	ctg004070_np1212	6553	12327	ENST00000595065.5_1_2	-	MAGEA9B	603	4	0.993	TRUE
LX	ctg002490_np1212	4945967	4947409	ENST00000604952.1_1_2	-	MTRNR2L6	12	1	0.995	TRUE
LX	ctg002100_np1212	26304	32161	ENST00000641069.1_1_2	+	OR2T29	72	2	0.999	TRUE
LX	ctg002100_np1212	14314	15269	ENST00000328782.3_1_2	+	OR2T34	243	1	0.998	TRUE
LX	ctg001710_np1212	15097385	15100803	ENST00000259396.8_1_2	-	ORM1	546	6	1	TRUE
LX	ctg002090_np1212	38369999	38373007	ENST00000377930.1_1_2	+	PRR20B	21	3	0.991	TRUE
LX	ctg002580_np1212	7027798	7041971	ENST00000632998.1_1_2	-	PRSS2	744	5	0.998	TRUE
LX	ctg003080_np1212	16421885	16437932	ENST00000409875.5_1_2	-	RABL2A	717	10	0.997	TRUE
LX	ctg000490_np1212	102036	108140	ENST00000619918.1_1_2	+	RIMBP3	4920	1	1	TRUE
LX	ctg003340_np1212	258469	259523	ENST00000370518.4_1_2	+	SPANXA2	294	2	1	TRUE
LX	ctg000450_np1212	17587565	17588156	ENST00000638483.1_1_2	+	TAF11L5	435	1	0.991	TRUE
LX	ctg000450_np1212	17602062	17602654	ENST00000638483.1_2_3	-	TAF11L5	60	1	0.981	TRUE
LX	ctg000450_np1212	17608890	17609481	ENST00000638483.1_3_4	-	TAF11L5	60	1	0.981	TRUE
LX	ctg000450_np1212	17595225	17595813	ENST00000638483.1_4_5	-	TAF11L5	60	1	0.981	TRUE
LX	ctg000450_np1212	17605485	17606071	ENST00000638483.1_5_6	-	TAF11L5	60	1	0.978	TRUE
LX	ctg000450_np1212	17598633	17599229	ENST00000638483.1_6_7	-	TAF11L5	135	1	0.983	TRUE
LX	ctg000490_np1212	183365	185969	ENST00000432134.7_1_2	-	TMEM191C	414	10	0.996	TRUE
LX	ctg002580_np1212	7156249	7156750	ENST00000390396.1_1_2	-	TRBV23-1	347	2	1	TRUE
LX	ctg003960_np1212	14190935	14191482	ENST00000390397.2_1_2	+	TRBV24-1	225	2	0.994	TRUE
LX	ctg003960_np1212	13851482	13851988	ENST00000390387.3_1_2	+	TRBV3-1	126	2	1	TRUE
LX	ctg003960_np1212	13854877	13855441	ENST00000390392.3_1_2	+	TRBV4-2	344	2	1	TRUE
LX	ctg003960_np1212	13841491	13842002	ENST00000634383.1_1_2	+	TRBV6-2	344	2	1	TRUE
LX	ctg000540_np1212	9346	17100	ENST00000639673.1_1_2	+	TRIM43B	1035	7	0.992	TRUE
LX	ctg000420_np1212	25770095	25775106	ENST00000375602.2_1_2	-	XAGE1A	246	4	1	TRUE
Mos	ctg001660_np1212	40853	42225	ENST00000305321.4_1_2	+	BOLA2B	411	3	1	TRUE
Mos	ctg001630_np1212	2134	2905	ENST00000569282.2_2_3	-	BOLA2B	222	3	0.995	TRUE
Mos	ctg001170_np1212	4329516	4344981	ENST00000313250.10_1_2	+	DHRS4	837	8	0.999	TRUE
Mos	ctg000370_np1212	26154451	26156312	ENST00000330682.3_1_2	-	ELOA3D	63	1	0.987	TRUE
Mos	ctg003470_np1212	960795	960911	ENST00000361446.5_1_2	+	GAGE12B	93	1	1	TRUE
Mos	ctg003470_np1212	925088	932387	ENST00000405679.3_1_2	+	GAGE12D	354	5	1	TRUE
Mos	ctg003470_np1212	934620	941898	ENST00000381698.3_1_2	+	GAGE12E	354	5	0.998	TRUE
Mos	ctg003470_np1212	963139	967872	ENST00000621907.1_1_2	+	GAGE2E	331	4	1	TRUE
Mos	ctg002180_np1212	1238759	1250369	ENST00000421285.3_1_2	+	GOLGA6B	36	18	0.994	TRUE
Mos	ctg002180_np1212	1214520	1226096	ENST00000300576.5_1_2	+	GOLGA6C	984	18	0.996	TRUE
Mos	ctg002370_np1212	14524	26098	ENST00000434739.3_1_2	+	GOLGA6D	615	18	0.995	TRUE
Mos	ctg002360_np1212	3424427	3424883	ENST00000390323.2_1_2	+	IGLC2	90	1	0.989	TRUE
Mos	ctg002360_np1212	3419073	3419527	ENST00000390323.2_2_3	+	IGLC2	90	1	0.984	TRUE
Mos	ctg002360_np1212	3428293	3428468	ENST00000390324.2_1_2	+	IGLJ3	151	1	1	TRUE
Mos	ctg002360_np1212	3422935	3423109	ENST00000390324.2_2_3	+	IGLJ3	141	1	0.994	TRUE
Mos	ctg003490_np1212	4937922	4939364	ENST00000604952.1_1_2	-	MTRNR2L6	12	1	0.995	TRUE
Mos	ctg003150_np1212	3210	13411	ENST00000641044.1_1_2	+	OR2A1	798	2	0.996	TRUE
Mos	ctg002810_np1212	17374814	17378228	ENST00000259396.8_1_2	+	ORM1	291	6	0.996	TRUE
Mos	ctg001800_np1212	11693282	11699576	ENST00000613744.4_1_2	+	POLR2J3	480	3	0.998	TRUE
Mos	ctg000730_np1212	57190625	57193636	ENST00000377930.1_1_2	-	PRR20B	165	3	0.992	TRUE
Mos	ctg000730_np1212	57184085	57187100	ENST00000377930.1_2_3	-	PRR20B	165	3	0.994	TRUE
Mos	ctg000730_np1212	57210269	57213284	ENST00000377930.1_3_4	-	PRR20B	165	3	0.997	TRUE
Mos	ctg001810_np1212	14255421	14269596	ENST00000632998.1_1_2	+	PRSS2	744	5	0.998	TRUE
Mos	ctg001630_np1212	3132	6804	ENST00000251303.11_1_2	+	SLX1A	585	6	0.997	TRUE
Mos	ctg003120_np1212	2799	3924	ENST00000370518.4_1_2	+	SPANXA2	78	2	0.978	TRUE
Mos	ctg001660_np1212	30880	35913	ENST00000360423.12_1_2	-	SULT1A4	201	8	0.993	TRUE
Mos	ctg003280_np1212	31442	32181	ENST00000250825.4_1_2	+	VCY	375	2	0.992	TRUE
Mos	ctg000420_np1212	56758	61725	ENST00000375600.5_1_2	-	XAGE1A	33	4	0.994	TRUE
Mos	ctg000420_np1212	69587	74595	ENST00000375602.2_2_3	-	XAGE1A	192	4	0.991	TRUE
Nigeria	ctg001970_np1212	980310	980619	ENST00000612308.2_1_2	+	AL627230.1	310	1	0.906	TRUE
Nigeria	ctg000340_np1212	2869573	2875384	ENST00000266483.7_1_2	+	ALG10	1221	3	0.999	TRUE
Nigeria	ctg003510_np1212	82906	84276	ENST00000305321.4_1_2	+	BOLA2B	303	3	0.994	TRUE
Nigeria	ctg002580_np1212	4069920	4085378	ENST00000313250.10_1_2	-	DHRS4	699	8	0.998	TRUE
Nigeria	ctg001270_np1212	33346237	33348075	ENST00000330682.3_1_2	+	ELOA3D	207	1	0.975	TRUE
Nigeria	ctg003600_np1212	1977852	1982599	ENST00000621907.1_1_2	+	GAGE2E	331	4	1	TRUE
Nigeria	ctg002530_np1212	1182410	1194045	ENST00000434739.3_1_2	+	GOLGA6D	2082	18	0.998	TRUE
Nigeria	ctg000080_np1212	531825	532359	ENST00000434710.1_1_2	+	IGHV3-43	354	2	0.995	TRUE
Nigeria	ctg003430_np1212	16788738	16792953	ENST00000396365.6_1_2	-	LILRA6	858	8	0.999	TRUE
Nigeria	ctg003430_np1212	16828754	16832966	ENST00000396365.6_2_3	-	LILRA6	1446	8	0.999	TRUE
Nigeria	ctg002670_np1212	45552267	45553709	ENST00000604952.1_1_2	-	MTRNR2L6	12	1	0.995	TRUE
Nigeria	ctg002230_np1212	42106	52314	ENST00000641925.1_1_2	-	OR2T2	975	4	0.998	TRUE
Nigeria	ctg002230_np1212	53516	58886	ENST00000641057.1_1_2	-	OR2T7	147	2	0.996	TRUE
Nigeria	ctg000610_np1212	4593937	4596952	ENST00000377930.1_1_2	+	PRR20B	420	3	0.995	TRUE
Nigeria	ctg003510_np1212	79651	83254	ENST00000563995.1_1_2	-	SLX1A	66	4	0.993	TRUE
Nigeria	ctg000460_np1212	47094	48207	ENST00000449283.2_1_2	-	SPANXB1	312	2	1	TRUE
Nigeria	ctg000460_np1212	59075	60185	ENST00000449283.2_2_3	-	SPANXB1	51	2	1	TRUE
Nigeria	ctg003510_np1212	73221	76174	ENST00000563638.5_1_2	-	SULT1A3	54	7	0.994	TRUE
Nigeria	ctg003680_np1212	17583321	17583915	ENST00000638483.1_1_2	+	TAF11L5	483	1	0.991	TRUE
Nigeria	ctg003680_np1212	17586741	17587336	ENST00000638483.1_2_3	+	TAF11L5	375	1	0.998	TRUE
Nigeria	ctg003680_np1212	17562786	17563384	ENST00000638483.1_3_4	+	TAF11L5	60	1	0.993	TRUE
Nigeria	ctg003680_np1212	17566200	17566788	ENST00000638483.1_4_5	+	TAF11L5	60	1	0.986	TRUE
Nigeria	ctg003680_np1212	17559368	17559955	ENST00000638483.1_5_6	+	TAF11L5	60	1	0.981	TRUE
Nigeria	ctg003680_np1212	17569615	17570201	ENST00000638483.1_6_7	+	TAF11L5	60	1	0.981	TRUE
Nigeria	ctg003680_np1212	17555945	17556537	ENST00000638483.1_7_8	+	TAF11L5	306	1	0.983	TRUE
Nigeria	ctg003680_np1212	17590165	17590757	ENST00000638483.1_8_9	+	TAF11L5	366	1	0.993	TRUE
Nigeria	ctg001930_np1212	1052957	1053389	ENST00000390376.2_1_2	-	TRBV6-8	344	2	1	TRUE
Nigeria	ctg002160_np1212	3069379	3069428	ENST00000390333.1_1_2	-	TRGJ2	12	1	1	TRUE
Nigeria	ctg003600_np1212	802098	807078	ENST00000375600.5_1_2	-	XAGE1A	261	4	0.998	TRUE
SA1	ctg001130_np1212	26931941	26941021	ENST00000404092.5_1_2	+	AC253536.7	399	5	1	TRUE
SA1	ctg001040_np1212	288647	288956	ENST00000612308.2_1_2	-	AL627230.1	310	1	0.906	TRUE
SA1	ctg001270_np1212	22089806	22092145	ENST00000259938.7_1_2	+	CLPS	339	3	1	TRUE
SA1	ctg001130_np1212	26937947	26939299	ENST00000403754.7_1_2	+	DDT	501	3	0.998	TRUE
SA1	ctg002790_np1212	2492918	2498584	ENST00000215770.6_1_2	+	DDTL	408	3	1	TRUE
SA1	ctg003040_np1212	30978	36629	ENST00000215770.6_2_3	-	DDTL	264	3	0.995	TRUE
SA1	ctg002810_np1212	4545388	4560566	ENST00000397075.7_1_2	+	DHRS4	579	5	0.999	TRUE
SA1	ctg000060_np1212	9507	13330	ENST00000520547.3_1_2	+	EIF5AL1	348	1	0.99	TRUE
SA1	ctg000580_np1212	33399078	33400921	ENST00000330682.3_10_11	+	ELOA3D	750	1	0.972	TRUE
SA1	ctg000580_np1212	33352054	33353927	ENST00000330682.3_1_2	+	ELOA3D	84	1	0.996	TRUE
SA1	ctg000580_np1212	33410788	33412664	ENST00000330682.3_2_3	+	ELOA3D	873	1	0.998	TRUE
SA1	ctg000580_np1212	33381475	33383352	ENST00000330682.3_3_4	+	ELOA3D	876	1	0.998	TRUE
SA1	ctg000580_np1212	33328568	33330424	ENST00000330682.3_4_5	+	ELOA3D	81	1	0.986	TRUE
SA1	ctg000580_np1212	33346184	33348040	ENST00000330682.3_5_6	+	ELOA3D	63	1	0.987	TRUE
SA1	ctg000580_np1212	33340322	33342171	ENST00000330682.3_6_7	+	ELOA3D	258	1	0.98	TRUE
SA1	ctg000580_np1212	33393222	33395076	ENST00000330682.3_7_8	+	ELOA3D	753	1	0.985	TRUE
SA1	ctg000580_np1212	33387366	33389220	ENST00000330682.3_8_9	+	ELOA3D	63	1	0.977	TRUE
SA1	ctg000580_np1212	33404926	33406770	ENST00000330682.3_9_10	+	ELOA3D	255	1	0.98	TRUE
SA1	ctg000100_np1212	1891	2664	ENST00000611003.2_1_2	+	FAM236A	54	3	0.979	TRUE
SA1	ctg003040_np1212	42216	45821	ENST00000402588.6_1_2	+	GSTT2	177	5	0.985	TRUE
SA1	ctg003040_np1212	19663	23425	ENST00000290765.8_1_2	-	GSTT2B	213	5	0.995	TRUE
SA1	ctg002790_np1212	2506172	2509938	ENST00000290765.8_2_3	+	GSTT2B	645	5	0.994	TRUE
SA1	ctg001130_np1212	26951174	26954923	ENST00000290765.8_3_4	+	GSTT2B	84	5	0.989	TRUE
SA1	ctg000590_np1212	497312	497821	ENST00000438142.3_1_2	+	IGHV4-31	356	2	1	TRUE
SA1	ctg002790_np1212	1421623	1422083	ENST00000390323.2_1_2	+	IGLC2	90	1	0.997	TRUE
SA1	ctg002790_np1212	1426984	1427441	ENST00000390323.2_2_3	+	IGLC2	90	1	0.991	TRUE
SA1	ctg002790_np1212	1420131	1420306	ENST00000390324.2_1_2	+	IGLJ3	151	1	1	TRUE
SA1	ctg002790_np1212	1425496	1425671	ENST00000390324.2_2_3	+	IGLJ3	151	1	1	TRUE
SA1	ctg002930_np1212	15450103	15451288	ENST00000302797.4_1_2	-	MRGPRX1	255	1	0.996	TRUE
SA1	ctg000810_np1212	4967671	4969113	ENST00000604952.1_1_2	-	MTRNR2L6	12	1	0.995	TRUE
SA1	ctg001180_np1212	40405	55138	ENST00000435324.3_1_2	-	NPIPB7	1308	7	1	TRUE
SA1	ctg000730_np1212	301868	312096	ENST00000641925.1_1_2	+	OR2T2	963	4	0.994	TRUE
SA1	ctg000730_np1212	292909	298581	ENST00000460972.4_1_2	+	OR2T27	330	2	0.998	TRUE
SA1	ctg002930_np1212	45044259	45045327	ENST00000446524.1_1_2	+	OR4A47	153	1	1	TRUE
SA1	ctg000890_np1212	28296288	28301232	ENST00000223862.2_1_2	+	RLN1	558	2	1	TRUE
SA1	ctg001260_np1212	17599547	17600142	ENST00000638483.1_10_11	+	TAF11L5	60	1	0.988	TRUE
SA1	ctg001260_np1212	17654293	17654881	ENST00000638483.1_11_12	+	TAF11L5	60	1	0.981	TRUE
SA1	ctg001260_np1212	17592723	17593311	ENST00000638483.1_12_13	+	TAF11L5	60	1	0.985	TRUE
SA1	ctg001260_np1212	17647466	17648055	ENST00000638483.1_13_14	+	TAF11L5	60	1	0.983	TRUE
SA1	ctg001260_np1212	17582482	17583073	ENST00000638483.1_14_15	+	TAF11L5	60	1	0.988	TRUE
SA1	ctg001260_np1212	17589304	17589896	ENST00000638483.1_15_16	+	TAF11L5	60	1	0.983	TRUE
SA1	ctg001260_np1212	17585894	17586486	ENST00000638483.1_16_17	+	TAF11L5	60	1	0.983	TRUE
SA1	ctg001260_np1212	17575637	17576231	ENST00000638483.1_1_2	+	TAF11L5	483	1	0.991	TRUE
SA1	ctg001260_np1212	17633753	17634346	ENST00000638483.1_2_3	+	TAF11L5	282	1	0.995	TRUE
SA1	ctg001260_np1212	17613215	17613807	ENST00000638483.1_3_4	+	TAF11L5	375	1	0.991	TRUE
SA1	ctg001260_np1212	17579070	17579661	ENST00000638483.1_4_5	+	TAF11L5	282	1	0.983	TRUE
SA1	ctg001260_np1212	17620047	17620637	ENST00000638483.1_5_6	+	TAF11L5	591	1	0.985	TRUE
SA1	ctg001260_np1212	17640607	17641202	ENST00000638483.1_6_7	+	TAF11L5	60	1	0.991	TRUE
SA1	ctg001260_np1212	17616634	17617223	ENST00000638483.1_7_8	+	TAF11L5	540	1	0.988	TRUE
SA1	ctg001260_np1212	17650880	17651471	ENST00000638483.1_8_9	+	TAF11L5	306	1	0.988	TRUE
SA1	ctg001260_np1212	17596126	17596721	ENST00000638483.1_9_10	+	TAF11L5	60	1	0.99	TRUE
SA1	ctg001690_np1212	7488796	7489302	ENST00000390387.3_1_2	-	TRBV3-1	126	2	1	TRUE
SA1	ctg001690_np1212	7485343	7485907	ENST00000390392.3_1_2	-	TRBV4-2	344	2	1	TRUE
SA1	ctg001690_np1212	7477132	7477643	ENST00000634383.1_1_2	-	TRBV6-2	344	2	1	TRUE
SA1	ctg000680_np1212	337251	342221	ENST00000375600.5_1_2	-	XAGE1A	33	4	0.997	TRUE
SA1	ctg000680_np1212	304410	313150	ENST00000518075.1_1_2	+	XAGE1B	195	4	0.998	TRUE
Xinjiang	ctg002960_np1212	661054	662425	ENST00000305321.4_1_2	-	BOLA2B	459	3	1	TRUE
Xinjiang	ctg001970_np1212	8964837	8967179	ENST00000259938.7_1_2	-	CLPS	339	3	1	TRUE
Xinjiang	ctg001560_np1212	6004	12234	ENST00000370291.6_1_2	-	CSAG1	9	4	0.993	TRUE
Xinjiang	ctg001230_np1212	7773	13995	ENST00000370291.6_2_3	-	CSAG1	12	4	0.997	TRUE
Xinjiang	ctg001230_np1212	39492	40483	ENST00000599845.3_1_2	+	CSAG3	90	2	0.988	TRUE
Xinjiang	ctg001050_np1212	82982560	82998019	ENST00000313250.10_1_2	-	DHRS4	699	8	0.999	TRUE
Xinjiang	ctg000330_np1212	33330792	33332665	ENST00000330682.3_1_2	+	ELOA3D	63	1	0.997	TRUE
Xinjiang	ctg000330_np1212	33324886	33326751	ENST00000330682.3_2_3	+	ELOA3D	870	1	0.993	TRUE
Xinjiang	ctg000330_np1212	33354427	33356287	ENST00000330682.3_3_4	+	ELOA3D	255	1	0.988	TRUE
Xinjiang	ctg000420_np1212	170244	173134	ENST00000308062.7_1_2	+	FRG2C	495	4	0.997	TRUE
Xinjiang	ctg003480_np1212	3994179	4004329	ENST00000348411.3_1_2	-	FTSJ1	336	13	0.997	TRUE
Xinjiang	ctg003480_np1212	3138810	3138926	ENST00000361446.5_1_2	-	GAGE12B	93	1	1	TRUE
Xinjiang	ctg002370_np1212	1268122	1279735	ENST00000421285.3_1_2	+	GOLGA6B	36	18	0.989	TRUE
Xinjiang	ctg002370_np1212	28010	39584	ENST00000300576.5_1_2	-	GOLGA6C	615	18	0.992	TRUE
Xinjiang	ctg002920_np1212	34965	44012	ENST00000618219.5_1_2	+	GOLGA6D	231	16	0.982	TRUE
Xinjiang	ctg002920_np1212	10767	19875	ENST00000618219.5_2_3	+	GOLGA6D	141	16	0.989	TRUE
Xinjiang	ctg003070_np1212	818238	818681	ENST00000567458.2_1_2	-	IGHV2OR16-5	358	2	1	TRUE
Xinjiang	ctg001050_np1212	471470	472004	ENST00000434710.1_1_2	+	IGHV3-43	354	2	0.995	TRUE
Xinjiang	ctg000570_np1212	28572050	28572631	ENST00000390297.3_1_2	-	IGLV1-44	353	2	1	TRUE
Xinjiang	ctg000570_np1212	28576892	28577411	ENST00000390296.2_1_2	-	IGLV5-45	369	2	1	TRUE
Xinjiang	ctg000570_np1212	28583323	28583794	ENST00000390295.3_1_2	-	IGLV7-46	351	2	1	TRUE
Xinjiang	ctg000540_np1212	4396670	4400885	ENST00000396365.6_1_2	+	LILRA6	1446	8	0.999	TRUE
Xinjiang	ctg000470_np1212	1728478	1732387	ENST00000393869.8_1_2	+	MAGEA12	36	3	0.997	TRUE
Xinjiang	ctg001230_np1212	14060	17969	ENST00000393869.8_2_3	+	MAGEA12	252	3	0.997	TRUE
Xinjiang	ctg001230_np1212	30171	34192	ENST00000611557.4_1_2	-	MAGEA2	39	4	0.995	TRUE
Xinjiang	ctg001230_np1212	46351	50173	ENST00000329342.9_1_2	-	MAGEA6	39	3	0.991	TRUE
Xinjiang	ctg000700_np1212	4960410	4961852	ENST00000604952.1_1_2	-	MTRNR2L6	12	1	0.995	TRUE
Xinjiang	ctg002290_np1212	6418	17753	ENST00000641810.1_1_2	+	OR2A42	933	3	0.998	TRUE
Xinjiang	ctg002000_np1212	44996353	44997415	ENST00000446524.1_1_2	+	OR4A47	549	1	0.999	TRUE
Xinjiang	ctg001770_np1212	57269	61107	ENST00000419275.2_1_2	+	PPIAL4G	495	1	0.994	TRUE
Xinjiang	ctg002060_np1212	122107	126221	ENST00000357367.6_1_2	-	PRAMEF8	156	4	0.997	TRUE
Xinjiang	ctg000590_np1212	57199038	57202058	ENST00000377930.1_1_2	-	PRR20B	666	3	0.997	TRUE
Xinjiang	ctg000590_np1212	57218673	57221676	ENST00000377930.1_2_3	-	PRR20B	21	3	0.992	TRUE
Xinjiang	ctg001200_np1212	32515196	32529371	ENST00000632998.1_1_2	+	PRSS2	744	5	0.998	TRUE
Xinjiang	ctg000540_np1212	2847305	2851604	ENST00000341750.5_1_2	-	RFPL4AL1	864	3	1	TRUE
Xinjiang	ctg001550_np1212	1781	9183	ENST00000371388.5_1_2	+	RHOXF2	96	4	0.993	TRUE
Xinjiang	ctg001600_np1212	20734141	20735249	ENST00000449283.2_1_2	+	SPANXB1	297	2	0.995	TRUE
Xinjiang	ctg001020_np1212	17592003	17592597	ENST00000638483.1_10_11	+	TAF11L5	483	1	0.993	TRUE
Xinjiang	ctg001020_np1212	17557765	17558359	ENST00000638483.1_11_12	+	TAF11L5	60	1	0.993	TRUE
Xinjiang	ctg001020_np1212	17598829	17599423	ENST00000638483.1_12_13	+	TAF11L5	375	1	0.995	TRUE
Xinjiang	ctg001020_np1212	17602259	17602851	ENST00000638483.1_13_14	+	TAF11L5	543	1	0.99	TRUE
Xinjiang	ctg001020_np1212	17588580	17589171	ENST00000638483.1_14_15	+	TAF11L5	372	1	0.991	TRUE
Xinjiang	ctg001020_np1212	17564613	17565203	ENST00000638483.1_15_16	+	TAF11L5	60	1	0.985	TRUE
Xinjiang	ctg001020_np1212	17554349	17554939	ENST00000638483.1_16_17	+	TAF11L5	60	1	0.985	TRUE
Xinjiang	ctg001020_np1212	17605676	17606268	ENST00000638483.1_17_18	+	TAF11L5	372	1	0.993	TRUE
Xinjiang	ctg001020_np1212	17595418	17596006	ENST00000638483.1_18_19	+	TAF11L5	432	1	0.985	TRUE
Xinjiang	ctg001020_np1212	17561191	17561782	ENST00000638483.1_19_20	+	TAF11L5	60	1	0.986	TRUE
Xinjiang	ctg001020_np1212	17574890	17575483	ENST00000638483.1_1_2	+	TAF11L5	309	1	0.991	TRUE
Xinjiang	ctg001020_np1212	17618964	17619557	ENST00000638483.1_2_3	-	TAF11L5	435	1	0.991	TRUE
Xinjiang	ctg001020_np1212	17568030	17568626	ENST00000638483.1_3_4	+	TAF11L5	486	1	0.998	TRUE
Xinjiang	ctg001020_np1212	17612533	17613126	ENST00000638483.1_4_5	+	TAF11L5	375	1	0.995	TRUE
Xinjiang	ctg001020_np1212	17550928	17551518	ENST00000638483.1_5_6	+	TAF11L5	60	1	0.99	TRUE
Xinjiang	ctg001020_np1212	17629236	17629824	ENST00000638483.1_6_7	-	TAF11L5	60	1	0.986	TRUE
Xinjiang	ctg001020_np1212	17646367	17646961	ENST00000638483.1_7_8	-	TAF11L5	375	1	0.995	TRUE
Xinjiang	ctg001020_np1212	17642941	17643532	ENST00000638483.1_8_9	-	TAF11L5	60	1	0.99	TRUE
Xinjiang	ctg001020_np1212	17615955	17616551	ENST00000638483.1_9_10	+	TAF11L5	369	1	0.998	TRUE
Xinjiang	ctg001170_np1212	18182161	18182210	ENST00000390333.1_1_2	+	TRGJ2	12	1	1	TRUE
Xinjiang	ctg003160_np1212	14147228	14149494	ENST00000308911.8_1_2	+	TUBB8B	72	4	0.997	TRUE
Xinjiang	ctg003170_np1212	18919	21119	ENST00000308911.8_2_3	-	TUBB8B	1191	4	0.986	TRUE
Xinjiang	ctg003480_np1212	242693	247695	ENST00000375602.2_1_2	+	XAGE1A	33	4	0.997	TRUE
Y10	ctg001990_np1212	53011	60280	ENST00000538927.1_1_2	+	ALG10	54	3	0.996	TRUE
Y10	ctg003030_np1212	124629	133400	ENST00000370083.8_1_2	-	AMY1A	588	11	0.997	TRUE
Y10	ctg003090_np1212	72695	74584	ENST00000619989.1_1_2	-	CCL3L1	282	3	1	TRUE
Y10	ctg003090_np1212	88853	90663	ENST00000617405.5_1_2	+	CCL4L2	312	3	1	TRUE
Y10	ctg000810_np1212	29173293	29175625	ENST00000259938.7_1_2	-	CLPS	339	3	1	TRUE
Y10	ctg001360_np1212	3813930	3829109	ENST00000397075.7_1_2	-	DHRS4	579	5	0.999	TRUE
Y10	ctg000610_np1212	33358518	33360385	ENST00000330682.3_1_2	+	ELOA3D	762	1	0.991	TRUE
Y10	ctg000610_np1212	33323305	33325163	ENST00000330682.3_2_3	+	ELOA3D	81	1	0.987	TRUE
Y10	ctg000610_np1212	33346752	33348594	ENST00000330682.3_3_4	+	ELOA3D	81	1	0.978	TRUE
Y10	ctg000610_np1212	33376085	33377927	ENST00000330682.3_4_5	+	ELOA3D	63	1	0.976	TRUE
Y10	ctg000610_np1212	33335033	33336876	ENST00000330682.3_5_6	+	ELOA3D	63	1	0.976	TRUE
Y10	ctg000610_np1212	33381935	33383777	ENST00000330682.3_6_7	+	ELOA3D	81	1	0.975	TRUE
Y10	ctg000610_np1212	33370232	33372073	ENST00000330682.3_7_8	+	ELOA3D	63	1	0.976	TRUE
Y10	ctg000610_np1212	33340887	33342736	ENST00000330682.3_8_9	+	ELOA3D	63	1	0.978	TRUE
Y10	ctg000610_np1212	33364387	33366215	ENST00000330682.3_9_10	+	ELOA3D	81	1	0.968	TRUE
Y10	ctg002230_np1212	27104	27896	ENST00000593662.1_1_2	+	FAM236A	228	3	0.977	TRUE
Y10	ctg003180_np1212	163915	166805	ENST00000308062.7_1_2	+	FRG2C	495	4	0.997	TRUE
Y10	ctg003120_np1212	3159002	3166297	ENST00000381722.1_1_2	-	GAGE12H	420	5	0.99	TRUE
Y10	ctg003120_np1212	3168519	3175842	ENST00000442437.2_1_2	-	GAGE12J	39	5	0.998	TRUE
Y10	ctg003120_np1212	3149472	3156779	ENST00000612958.1_1_2	-	GAGE13	354	5	1	TRUE
Y10	ctg002560_np1212	55390	57240	ENST00000505354.2_1_2	-	GK3P	219	1	0.988	TRUE
Y10	ctg002530_np1212	33494858	33496781	ENST00000505354.2_2_3	-	GK3P	45	1	0.985	TRUE
Y10	ctg001960_np1212	9571	21187	ENST00000421285.3_1_2	+	GOLGA6B	60	18	0.991	TRUE
Y10	ctg001960_np1212	61855	70956	ENST00000618219.5_1_2	+	GOLGA6D	1878	16	0.999	TRUE
Y10	ctg002350_np1212	27354	36337	ENST00000481392.1_1_2	+	METTL2B	453	5	0.997	TRUE
Y10	ctg001300_np1212	2425579	2427021	ENST00000604952.1_1_2	-	MTRNR2L6	12	1	0.995	TRUE
Y10	ctg001950_np1212	11637	12708	ENST00000650172.1_1_2	+	OR4F4	165	1	0.997	TRUE
Y10	ctg001360_np1212	7890173	7895885	ENST00000641429.1_1_2	-	OR4K1	936	3	1	TRUE
Y10	ctg001140_np1212	17623	23326	ENST00000641429.1_2_3	-	OR4K1	336	3	0.997	TRUE
Y10	ctg001140_np1212	32713	33787	ENST00000315915.4_1_2	-	OR4K5	969	1	0.997	TRUE
Y10	ctg001360_np1212	7905274	7906347	ENST00000315915.4_2_3	-	OR4K5	372	1	0.996	TRUE
Y10	ctg000960_np1212	6094101	6103811	ENST00000378149.7_1_2	+	PGA4	1167	9	0.999	TRUE
Y10	ctg000630_np1212	57232947	57235962	ENST00000377930.1_1_2	-	PRR20B	318	3	0.996	TRUE
Y10	ctg000630_np1212	57206778	57209789	ENST00000377930.1_2_3	-	PRR20B	165	3	0.994	TRUE
Y10	ctg000630_np1212	57226428	57229422	ENST00000377930.1_3_4	-	PRR20B	21	3	0.987	TRUE
Y10	ctg002480_np1212	14209745	14223920	ENST00000632998.1_1_2	+	PRSS2	744	5	0.998	TRUE
Y10	ctg001840_np1212	5685290	5689453	ENST00000434937.2_1_2	+	RFPL4A	864	3	1	TRUE
Y10	ctg003070_np1212	5731	5898	ENST00000635976.1_1_2	+	SMIM39	168	1	0.982	TRUE
Y10	ctg002570_np1212	92099	93208	ENST00000370518.4_1_2	-	SPANXA2	33	2	0.992	TRUE
Y10	ctg001910_np1212	12503270	12509689	ENST00000419782.4_1_2	-	SPATA31D4	438	4	0.997	TRUE
Y10	ctg002330_np1212	22606	32867	ENST00000336777.9_1_2	-	SSX2	123	9	0.993	TRUE
Y10	ctg000800_np1212	15178477	15179064	ENST00000638483.1_10_11	-	TAF11L5	372	1	0.985	TRUE
Y10	ctg000800_np1212	15216074	15216665	ENST00000638483.1_11_12	-	TAF11L5	60	1	0.986	TRUE
Y10	ctg000800_np1212	15192112	15192706	ENST00000638483.1_12_13	-	TAF11L5	375	1	0.99	TRUE
Y10	ctg000800_np1212	15185295	15185883	ENST00000638483.1_13_14	-	TAF11L5	519	1	0.981	TRUE
Y10	ctg000800_np1212	15212651	15213248	ENST00000638483.1_14_15	-	TAF11L5	60	1	0.988	TRUE
Y10	ctg000800_np1212	15198936	15199525	ENST00000638483.1_15_16	-	TAF11L5	90	1	0.983	TRUE
Y10	ctg000800_np1212	15246684	15247274	ENST00000638483.1_16_17	-	TAF11L5	60	1	0.985	TRUE
Y10	ctg000800_np1212	15222885	15223473	ENST00000638483.1_17_18	-	TAF11L5	60	1	0.981	TRUE
Y10	ctg000800_np1212	15253517	15254111	ENST00000638483.1_18_19	-	TAF11L5	525	1	0.986	TRUE
Y10	ctg000800_np1212	15243288	15243877	ENST00000638483.1_19_20	-	TAF11L5	60	1	0.981	TRUE
Y10	ctg000800_np1212	15171646	15172242	ENST00000638483.1_1_2	-	TAF11L5	597	1	0.993	TRUE
Y10	ctg000800_np1212	15239897	15240484	ENST00000638483.1_20_21	-	TAF11L5	60	1	0.98	TRUE
Y10	ctg000800_np1212	15226296	15226890	ENST00000638483.1_21_22	-	TAF11L5	60	1	0.986	TRUE
Y10	ctg000800_np1212	15236488	15237082	ENST00000638483.1_22_23	-	TAF11L5	60	1	0.985	TRUE
Y10	ctg000800_np1212	15233087	15233682	ENST00000638483.1_23_24	-	TAF11L5	60	1	0.985	TRUE
Y10	ctg000800_np1212	15219482	15220073	ENST00000638483.1_24_25	-	TAF11L5	60	1	0.98	TRUE
Y10	ctg000800_np1212	15229692	15230280	ENST00000638483.1_25_26	-	TAF11L5	60	1	0.975	TRUE
Y10	ctg000800_np1212	15148105	15148697	ENST00000638483.1_2_3	+	TAF11L5	135	1	0.986	TRUE
Y10	ctg000800_np1212	15188706	15189298	ENST00000638483.1_3_4	-	TAF11L5	375	1	0.988	TRUE
Y10	ctg000800_np1212	15168231	15168818	ENST00000638483.1_4_5	-	TAF11L5	282	1	0.983	TRUE
Y10	ctg000800_np1212	15209219	15209812	ENST00000638483.1_5_6	-	TAF11L5	282	1	0.988	TRUE
Y10	ctg000800_np1212	15250096	15250688	ENST00000638483.1_6_7	-	TAF11L5	135	1	0.988	TRUE
Y10	ctg000800_np1212	15175066	15175654	ENST00000638483.1_7_8	-	TAF11L5	519	1	0.98	TRUE
Y10	ctg000800_np1212	15181888	15182478	ENST00000638483.1_8_9	-	TAF11L5	375	1	0.986	TRUE
Y10	ctg000800_np1212	15195528	15196119	ENST00000638483.1_9_10	-	TAF11L5	522	1	0.985	TRUE
Y10	ctg002240_np1212	3104759	3104808	ENST00000390333.1_1_2	-	TRGJ2	12	1	1	TRUE
Y10	ctg002900_np1212	25372	32173	ENST00000321253.7_1_2	+	TUBA3D	594	5	0.998	TRUE
Y10	ctg003120_np1212	270643	275609	ENST00000375613.7_1_2	-	XAGE1B	195	4	0.993	TRUE
Y1	ctg002810_np1212	121070	130107	ENST00000370080.7_1_2	+	AMY1B	1233	11	0.998	TRUE
Y1	ctg002900_np1212	4525577	4533853	ENST00000370079.3_1_2	-	AMY1C	849	10	1	TRUE
Y1	ctg002900_np1212	4588446	4596713	ENST00000370079.3_2_3	+	AMY1C	357	10	0.996	TRUE
Y1	ctg001210_np1212	135600	179120	ENST00000377601.3_1_2	+	ANKRD20A2P	2472	15	1	TRUE
Y1	ctg000160_np1212	82886740	82901931	ENST00000397075.7_1_2	-	DHRS4	579	5	0.999	TRUE
Y1	ctg000970_np1212	26232740	26234606	ENST00000330682.3_1_2	-	ELOA3D	81	1	0.991	TRUE
Y1	ctg000970_np1212	26197369	26199237	ENST00000330682.3_2_3	-	ELOA3D	63	1	0.993	TRUE
Y1	ctg000970_np1212	26238632	26240496	ENST00000330682.3_3_4	-	ELOA3D	864	1	0.99	TRUE
Y1	ctg000970_np1212	26226843	26228703	ENST00000330682.3_4_5	-	ELOA3D	63	1	0.988	TRUE
Y1	ctg000480_np1212	6706764	6707506	ENST00000611003.2_1_2	-	FAM236A	54	3	0.977	TRUE
Y1	ctg000410_np1212	2014981	2015097	ENST00000361446.5_1_2	-	GAGE12B	93	1	1	TRUE
Y1	ctg000410_np1212	1976825	1976941	ENST00000361446.5_2_3	-	GAGE12B	93	1	1	TRUE
Y1	ctg000410_np1212	1995932	2003249	ENST00000405679.3_1_2	-	GAGE12D	351	5	0.994	TRUE
Y1	ctg000410_np1212	1957749	1965059	ENST00000405679.3_2_3	-	GAGE12D	354	5	1	TRUE
Y1	ctg000410_np1212	1948230	1955532	ENST00000362097.1_1_2	-	GAGE2A	354	5	1	TRUE
Y1	ctg000410_np1212	2008033	2012747	ENST00000621907.1_1_2	-	GAGE2E	328	4	0.992	TRUE
Y1	ctg001410_np1212	8322668	8334273	ENST00000421285.3_1_2	+	GOLGA6B	615	18	0.996	TRUE
Y1	ctg001410_np1212	8371147	8382774	ENST00000421285.3_2_3	+	GOLGA6B	1698	18	0.999	TRUE
Y1	ctg001080_np1212	5353	9374	ENST00000331220.6_1_2	+	MAGEA2B	255	5	0.998	TRUE
Y1	ctg001620_np1212	13560	40449	ENST00000616852.1_1_2	+	METTL2A	417	8	0.993	TRUE
Y1	ctg002330_np1212	31037532	31038721	ENST00000302797.4_1_2	+	MRGPRX1	969	1	1	TRUE
Y1	ctg002960_np1212	4956706	4958149	ENST00000604952.1_1_2	-	MTRNR2L6	12	1	0.995	TRUE
Y1	ctg002940_np1212	5649087	5659308	ENST00000641044.1_1_2	-	OR2A1	852	2	0.994	TRUE
Y1	ctg001850_np1212	15645369	15652502	ENST00000641841.1_1_2	+	OR2A7	933	2	1	TRUE
Y1	ctg000960_np1212	6618640	6621949	ENST00000543125.5_1_2	+	PGA3	705	4	0.997	TRUE
Y1	ctg000170_np1212	57196238	57199248	ENST00000377931.1_1_2	-	PRR20A	21	3	0.994	TRUE
Y1	ctg000170_np1212	57214955	57217971	ENST00000377930.1_1_2	-	PRR20B	540	3	0.996	TRUE
Y1	ctg000940_np1212	28644328	28648494	ENST00000434937.2_1_2	+	RFPL4A	864	3	1	TRUE
Y1	ctg000940_np1212	28654428	28658732	ENST00000341750.5_1_2	+	RFPL4AL1	516	3	0.999	TRUE
Y1	ctg000940_np1212	28634437	28638737	ENST00000341750.5_2_3	+	RFPL4AL1	864	3	1	TRUE
Y1	ctg002610_np1212	759279	762468	ENST00000563322.5_1_2	+	SULT1A3	906	7	0.999	TRUE
Y1	ctg000900_np1212	17609335	17609926	ENST00000638483.1_10_11	+	TAF11L5	483	1	0.99	TRUE
Y1	ctg000900_np1212	17626470	17627062	ENST00000638483.1_11_12	+	TAF11L5	282	1	0.99	TRUE
Y1	ctg000900_np1212	17677402	17677990	ENST00000638483.1_12_13	-	TAF11L5	60	1	0.986	TRUE
Y1	ctg000900_np1212	17636741	17637332	ENST00000638483.1_13_14	+	TAF11L5	282	1	0.99	TRUE
Y1	ctg000900_np1212	17643586	17644177	ENST00000638483.1_14_15	+	TAF11L5	592	1	0.988	TRUE
Y1	ctg000900_np1212	17650436	17651030	ENST00000638483.1_15_16	+	TAF11L5	483	1	0.995	TRUE
Y1	ctg000900_np1212	17640161	17640753	ENST00000638483.1_16_17	+	TAF11L5	375	1	0.991	TRUE
Y1	ctg000900_np1212	17670985	17671575	ENST00000638483.1_17_18	+	TAF11L5	60	1	0.988	TRUE
Y1	ctg000900_np1212	17664135	17664723	ENST00000638483.1_18_19	+	TAF11L5	306	1	0.986	TRUE
Y1	ctg000900_np1212	17653863	17654458	ENST00000638483.1_1_2	+	TAF11L5	375	1	0.996	TRUE
Y1	ctg000900_np1212	17599058	17599654	ENST00000638483.1_2_3	+	TAF11L5	597	1	0.998	TRUE
Y1	ctg000900_np1212	17673989	17674580	ENST00000638483.1_3_4	-	TAF11L5	60	1	0.991	TRUE
Y1	ctg000900_np1212	17647009	17647602	ENST00000638483.1_4_5	+	TAF11L5	375	1	0.993	TRUE
Y1	ctg000900_np1212	17684251	17684847	ENST00000638483.1_5_6	-	TAF11L5	597	1	1	TRUE
Y1	ctg000900_np1212	17680824	17681416	ENST00000638483.1_6_7	-	TAF11L5	60	1	0.986	TRUE
Y1	ctg000900_np1212	17667554	17668146	ENST00000638483.1_7_8	+	TAF11L5	96	1	0.988	TRUE
Y1	ctg000900_np1212	17602484	17603075	ENST00000638483.1_8_9	+	TAF11L5	522	1	0.99	TRUE
Y1	ctg000900_np1212	17605905	17606496	ENST00000638483.1_9_10	+	TAF11L5	375	1	0.991	TRUE
Y1	ctg002580_np1212	90959	102294	ENST00000642911.1_1_2	-	TCP11X2	1509	10	1	TRUE
Y1	ctg001330_np1212	3113331	3113380	ENST00000390333.1_1_2	-	TRGJ2	12	1	1	TRUE
Y1	ctg000420_np1212	1144303	1149301	ENST00000375602.2_1_2	+	XAGE1A	246	4	0.998	TRUE
Y1	ctg000420_np1212	1186332	1191464	ENST00000375616.5_1_2	-	XAGE1B	246	4	0.997	TRUE
Y2	ctg000540_np1212	33441099	33447747	ENST00000311148.9_1_2	-	ACOT1	1266	3	0.998	TRUE
Y2	ctg001070_np1212	28982922	28984865	ENST00000415044.3_1_2	-	CKMT1A	294	4	0.999	TRUE
Y2	ctg002160_np1212	4559585	4562008	ENST00000382689.7_1_2	-	DEFA1B	285	3	1	TRUE
Y2	ctg000540_np1212	83056714	83071909	ENST00000397075.7_1_2	-	DHRS4	579	5	0.999	TRUE
Y2	ctg000170_np1212	26188896	26190767	ENST00000330682.3_1_2	-	ELOA3D	861	1	0.996	TRUE
Y2	ctg000170_np1212	26206530	26208386	ENST00000330682.3_2_3	-	ELOA3D	81	1	0.983	TRUE
Y2	ctg000170_np1212	26177130	26178965	ENST00000330682.3_3_4	-	ELOA3D	63	1	0.973	TRUE
Y2	ctg002450_np1212	21586306	21587099	ENST00000593662.1_1_2	-	FAM236A	258	3	0.987	TRUE
Y2	ctg002170_np1212	1593806	1596699	ENST00000308062.7_1_2	+	FRG2C	849	4	0.997	TRUE
Y2	ctg000900_np1212	3692851	3700119	ENST00000405679.3_1_2	+	GAGE12D	354	5	0.998	TRUE
Y2	ctg000900_np1212	3740317	3747595	ENST00000442437.2_1_2	+	GAGE12J	312	5	0.992	TRUE
Y2	ctg000900_np1212	3730836	3738111	ENST00000612958.1_1_2	+	GAGE13	354	5	1	TRUE
Y2	ctg000900_np1212	3721369	3726081	ENST00000621907.1_1_2	+	GAGE2E	331	4	1	TRUE
Y2	ctg000890_np1212	1440739	1452357	ENST00000421285.3_1_2	-	GOLGA6B	711	18	0.997	TRUE
Y2	ctg000860_np1212	1193296	1204910	ENST00000421285.3_2_3	+	GOLGA6B	66	18	0.989	TRUE
Y2	ctg000860_np1212	1217469	1229064	ENST00000434739.3_1_2	+	GOLGA6D	699	18	0.996	TRUE
Y2	ctg001180_np1212	7302	9792	ENST00000355016.7_1_2	+	H2BW2	195	3	0.989	TRUE
Y2	ctg001350_np1212	5895	8372	ENST00000355016.7_2_3	+	H2BW2	27	3	0.987	TRUE
Y2	ctg000540_np1212	514537	515071	ENST00000434710.1_1_2	+	IGHV3-43	354	2	0.995	TRUE
Y2	ctg000540_np1212	493315	493842	ENST00000390632.2_1_2	+	IGHV3-66	345	2	0.992	TRUE
Y2	ctg001050_np1212	17580974	17595283	ENST00000342376.4_1_2	+	KIR2DL3	915	8	0.986	TRUE
Y2	ctg001050_np1212	17625114	17639948	ENST00000342376.4_2_3	+	KIR2DL3	915	8	1	TRUE
Y2	ctg002200_np1212	64208390	64209832	ENST00000604952.1_1_2	-	MTRNR2L6	12	1	0.995	TRUE
Y2	ctg001490_np1212	10227	20406	ENST00000641044.1_1_2	+	OR2A1	513	2	0.995	TRUE
Y2	ctg001670_np1212	1658	3410	ENST00000315453.4_1_2	+	OR2A4	246	1	0.995	TRUE
Y2	ctg001430_np1212	71839	73582	ENST00000315453.4_2_3	-	OR2A4	150	1	0.99	TRUE
Y2	ctg001490_np1212	105589	116934	ENST00000641810.1_1_2	+	OR2A42	933	3	0.998	TRUE
Y2	ctg001300_np1212	5674852	5686227	ENST00000641810.1_2_3	-	OR2A42	288	3	0.994	TRUE
Y2	ctg000590_np1212	23964634	23968052	ENST00000259396.8_1_2	-	ORM1	606	6	0.998	TRUE
Y2	ctg000590_np1212	23930850	23934269	ENST00000259396.8_2_3	-	ORM1	606	6	0.999	TRUE
Y2	ctg000590_np1212	23924083	23927496	ENST00000259396.8_3_4	-	ORM1	606	6	1	TRUE
Y2	ctg000590_np1212	23944383	23947788	ENST00000259396.8_4_5	-	ORM1	291	6	0.993	TRUE
Y2	ctg000590_np1212	23957872	23961279	ENST00000259396.8_5_6	-	ORM1	171	6	0.991	TRUE
Y2	ctg000590_np1212	23951138	23954530	ENST00000259396.8_6_7	-	ORM1	153	6	0.989	TRUE
Y2	ctg000210_np1212	64729	68181	ENST00000624297.2_1_2	+	PRAMEF18	1440	3	0.996	TRUE
Y2	ctg000210_np1212	27591	36667	ENST00000622421.2_1_2	-	PRAMEF5	396	4	1	TRUE
Y2	ctg002530_np1212	21537	30620	ENST00000622421.2_2_3	+	PRAMEF5	1071	4	0.998	TRUE
Y2	ctg002530_np1212	48554	52416	ENST00000616979.4_1_2	-	PRAMEF7	54	4	0.991	TRUE
Y2	ctg000210_np1212	313368	317393	ENST00000616979.4_2_3	-	PRAMEF7	33	4	0.991	TRUE
Y2	ctg000210_np1212	5823	9670	ENST00000614831.1_1_2	+	PRAMEF8	198	4	0.994	TRUE
Y2	ctg002430_np1212	12256940	12264102	ENST00000415919.2_1_2	-	PRAMEF9	63	4	0.995	TRUE
Y2	ctg000530_np1212	57215432	57218442	ENST00000377930.1_1_2	-	PRR20B	666	3	0.995	TRUE
Y2	ctg000530_np1212	57208888	57211899	ENST00000377930.1_2_3	-	PRR20B	321	3	0.995	TRUE
Y2	ctg001670_np1212	1427505	1441680	ENST00000632998.1_1_2	-	PRSS2	744	5	0.998	TRUE
Y2	ctg001060_np1212	116907	122997	ENST00000619918.1_1_2	+	RIMBP3	444	1	0.997	TRUE
Y2	ctg001000_np1212	14335269	14336381	ENST00000449283.2_1_2	+	SPANXB1	312	2	1	TRUE
Y2	ctg001000_np1212	14347266	14348376	ENST00000449283.2_2_3	+	SPANXB1	312	2	0.995	TRUE
Y2	ctg001000_np1212	14323283	14324392	ENST00000449283.2_3_4	+	SPANXB1	312	2	0.997	TRUE
Y2	ctg002100_np1212	690691	693874	ENST00000563322.5_1_2	+	SULT1A3	906	7	0.999	TRUE
Y2	ctg000130_np1212	23010	23599	ENST00000638842.1_1_2	+	TAF11L10	60	1	0.981	TRUE
Y2	ctg000130_np1212	19615	20205	ENST00000639073.1_1_2	+	TAF11L13	60	1	0.978	TRUE
Y2	ctg000130_np1212	88277	88870	ENST00000638483.1_10_11	-	TAF11L5	594	1	0.99	TRUE
Y2	ctg000140_np1212	17597735	17598328	ENST00000638483.1_11_12	+	TAF11L5	60	1	0.995	TRUE
Y2	ctg000130_np1212	43892	44486	ENST00000638483.1_12_13	-	TAF11L5	96	1	0.988	TRUE
Y2	ctg000130_np1212	60940	61531	ENST00000638483.1_13_14	-	TAF11L5	375	1	0.991	TRUE
Y2	ctg000140_np1212	17614827	17615418	ENST00000638483.1_14_15	+	TAF11L5	60	1	0.991	TRUE
Y2	ctg000130_np1212	84857	85450	ENST00000638483.1_15_16	-	TAF11L5	486	1	0.988	TRUE
Y2	ctg000140_np1212	17628516	17629105	ENST00000638483.1_16_17	+	TAF11L5	96	1	0.985	TRUE
Y2	ctg000130_np1212	74599	75186	ENST00000638483.1_17_18	-	TAF11L5	432	1	0.985	TRUE
Y2	ctg000130_np1212	50720	51313	ENST00000638483.1_18_19	-	TAF11L5	594	1	0.988	TRUE
Y2	ctg000140_np1212	17618243	17618837	ENST00000638483.1_19_20	+	TAF11L5	60	1	0.991	TRUE
Y2	ctg000140_np1212	17580618	17581214	ENST00000638483.1_1_2	+	TAF11L5	60	1	0.998	TRUE
Y2	ctg000130_np1212	47307	47898	ENST00000638483.1_20_21	-	TAF11L5	309	1	0.99	TRUE
Y2	ctg000130_np1212	71177	71770	ENST00000638483.1_21_22	-	TAF11L5	435	1	0.99	TRUE
Y2	ctg000130_np1212	54115	54706	ENST00000638483.1_22_23	-	TAF11L5	522	1	0.986	TRUE
Y2	ctg000140_np1212	17621665	17622256	ENST00000638483.1_23_24	+	TAF11L5	60	1	0.986	TRUE
Y2	ctg000140_np1212	17573777	17574368	ENST00000638483.1_24_25	+	TAF11L5	60	1	0.985	TRUE
Y2	ctg000130_np1212	40055	40649	ENST00000638483.1_25_26	+	TAF11L5	60	1	0.99	TRUE
Y2	ctg000130_np1212	78023	78612	ENST00000638483.1_26_27	-	TAF11L5	375	1	0.983	TRUE
Y2	ctg000140_np1212	17645549	17646141	ENST00000638483.1_27_28	+	TAF11L5	285	1	0.985	TRUE
Y2	ctg000140_np1212	17607991	17608587	ENST00000638483.1_28_29	+	TAF11L5	60	1	0.995	TRUE
Y2	ctg000130_np1212	67771	68362	ENST00000638483.1_29_30	-	TAF11L5	354	1	0.986	TRUE
Y2	ctg000140_np1212	17563497	17564086	ENST00000638483.1_2_3	+	TAF11L5	282	1	0.988	TRUE
Y2	ctg000140_np1212	17652360	17652950	ENST00000638483.1_30_31	+	TAF11L5	591	1	0.981	TRUE
Y2	ctg000140_np1212	17631930	17632521	ENST00000638483.1_31_32	+	TAF11L5	480	1	0.988	TRUE
Y2	ctg000130_np1212	26419	27012	ENST00000638483.1_32_33	+	TAF11L5	60	1	0.983	TRUE
Y2	ctg000130_np1212	36651	37242	ENST00000638483.1_33_34	+	TAF11L5	60	1	0.981	TRUE
Y2	ctg000130_np1212	29835	30434	ENST00000638483.1_34_35	+	TAF11L5	60	1	0.99	TRUE
Y2	ctg000130_np1212	33246	33839	ENST00000638483.1_35_36	+	TAF11L5	60	1	0.981	TRUE
Y2	ctg000130_np1212	16207	16792	ENST00000638483.1_36_37	+	TAF11L5	60	1	0.975	TRUE
Y2	ctg000140_np1212	17635346	17635936	ENST00000638483.1_37_38	+	TAF11L5	90	1	0.978	TRUE
Y2	ctg000130_np1212	12797	13388	ENST00000638483.1_38_39	+	TAF11L5	87	1	0.981	TRUE
Y2	ctg000140_np1212	17648954	17649544	ENST00000638483.1_39_40	+	TAF11L5	96	1	0.98	TRUE
Y2	ctg000140_np1212	17604568	17605164	ENST00000638483.1_3_4	+	TAF11L5	90	1	0.996	TRUE
Y2	ctg000140_np1212	17638738	17639337	ENST00000638483.1_40_41	+	TAF11L5	87	1	0.988	TRUE
Y2	ctg000130_np1212	64347	64940	ENST00000638483.1_4_5	-	TAF11L5	594	1	0.995	TRUE
Y2	ctg000140_np1212	17577197	17577794	ENST00000638483.1_5_6	+	TAF11L5	60	1	0.998	TRUE
Y2	ctg000140_np1212	17566920	17567510	ENST00000638483.1_6_7	+	TAF11L5	375	1	0.988	TRUE
Y2	ctg000140_np1212	17611412	17612001	ENST00000638483.1_7_8	+	TAF11L5	282	1	0.988	TRUE
Y2	ctg000130_np1212	81437	82031	ENST00000638483.1_8_9	-	TAF11L5	483	1	0.99	TRUE
Y2	ctg000130_np1212	95141	95735	ENST00000638483.1_9_10	-	TAF11L5	525	1	0.988	TRUE
Y2	ctg000140_np1212	17590895	17591484	ENST00000640846.1_1_2	+	TAF11L7	60	1	0.985	TRUE
Y2	ctg000140_np1212	17655765	17656348	ENST00000640846.1_2_3	+	TAF11L7	279	1	0.975	TRUE
Y2	ctg000130_np1212	9407	9994	ENST00000639969.1_1_2	+	TAF11L9	36	1	0.973	TRUE
Y2	ctg001340_np1212	13157742	13169165	ENST00000642911.1_1_2	+	TCP11X2	1134	10	0.997	TRUE
Y2	ctg001670_np1212	1694270	1694702	ENST00000390376.2_1_2	-	TRBV6-8	344	2	1	TRUE
Y2	ctg000570_np1212	5784	8037	ENST00000308911.8_1_2	-	TUBB8B	75	4	0.985	TRUE
Y2	ctg000900_np1212	2602399	2607358	ENST00000375600.5_1_2	-	XAGE1A	33	4	0.994	TRUE
Y2	ctg000900_np1212	2586174	2591151	ENST00000375613.7_1_2	+	XAGE1B	261	4	0.997	TRUE
Y3	ctg001440_np1212	76470	76807	ENST00000612308.2_1_2	-	AL627230.1	338	1	0.988	TRUE
Y3	ctg000360_np1212	3113	7664	ENST00000541875.1_1_2	+	ALG10	159	3	0.997	TRUE
Y3	ctg002020_np1212	259858	275956	ENST00000613703.4_1_2	-	ANXA8L1	132	10	0.996	TRUE
Y3	ctg003220_np1212	9625382	9627724	ENST00000259938.7_1_2	-	CLPS	339	3	1	TRUE
Y3	ctg000980_np1212	33333510	33335371	ENST00000330682.3_1_2	+	ELOA3D	84	1	0.989	TRUE
Y3	ctg000980_np1212	33362897	33364750	ENST00000330682.3_2_3	+	ELOA3D	63	1	0.985	TRUE
Y3	ctg000980_np1212	33368761	33370612	ENST00000330682.3_3_4	+	ELOA3D	63	1	0.98	TRUE
Y3	ctg000980_np1212	33345216	33347056	ENST00000330682.3_4_5	+	ELOA3D	63	1	0.975	TRUE
Y3	ctg000980_np1212	33339377	33341218	ENST00000330682.3_5_6	+	ELOA3D	156	1	0.973	TRUE
Y3	ctg000600_np1212	26138	29030	ENST00000308062.7_1_2	-	FRG2C	495	4	0.997	TRUE
Y3	ctg000770_np1212	988411	988527	ENST00000361446.5_1_2	+	GAGE12B	93	1	1	TRUE
Y3	ctg000770_np1212	962190	969485	ENST00000405679.3_1_2	+	GAGE12D	354	5	1	TRUE
Y3	ctg001150_np1212	25840	37464	ENST00000421285.3_1_2	-	GOLGA6B	36	18	0.995	TRUE
Y3	ctg002560_np1212	7825	19401	ENST00000421285.3_2_3	+	GOLGA6B	267	18	0.983	TRUE
Y3	ctg001150_np1212	1241756	1253318	ENST00000300576.5_1_2	+	GOLGA6C	876	18	0.996	TRUE
Y3	ctg001080_np1212	25412	32230	ENST00000567390.6_1_2	-	GOLGA6L7	954	9	0.991	TRUE
Y3	ctg000990_np1212	1309398	1315010	ENST00000641978.1_1_2	+	IGHG4	1191	6	1	TRUE
Y3	ctg000990_np1212	573618	574149	ENST00000603660.1_1_2	+	IGHV3-30	351	2	1	TRUE
Y3	ctg000990_np1212	470949	471483	ENST00000434710.1_1_2	+	IGHV3-43	354	2	0.995	TRUE
Y3	ctg000990_np1212	849148	849672	ENST00000434710.1_2_3	+	IGHV3-43	354	2	1	TRUE
Y3	ctg000990_np1212	559443	559952	ENST00000438142.3_1_2	+	IGHV4-31	356	2	1	TRUE
Y3	ctg001550_np1212	4392928	4397142	ENST00000396365.6_1_2	+	LILRA6	1446	8	0.999	TRUE
Y3	ctg002360_np1212	336817	338259	ENST00000604952.1_1_2	+	MTRNR2L6	12	1	0.995	TRUE
Y3	ctg002470_np1212	28241	34693	ENST00000416608.5_1_2	+	OCM	330	5	1	TRUE
Y3	ctg000160_np1212	6722349	6725360	ENST00000377930.1_1_2	-	PRR20B	666	3	0.996	TRUE
Y3	ctg000160_np1212	6715823	6718829	ENST00000377930.1_2_3	-	PRR20B	414	3	0.993	TRUE
Y3	ctg000160_np1212	6709288	6712285	ENST00000377930.1_3_4	-	PRR20B	417	3	0.99	TRUE
Y3	ctg002130_np1212	118414	127852	ENST00000340073.8_1_2	-	SPDYE11	141	8	0.999	TRUE
Y3	ctg002510_np1212	3240	13432	ENST00000620320.4_1_2	+	SSX4	123	7	0.983	TRUE
Y3	ctg003180_np1212	17605419	17606005	ENST00000638483.1_10_11	-	TAF11L5	60	1	0.976	TRUE
Y3	ctg003180_np1212	17551070	17551662	ENST00000638483.1_1_2	+	TAF11L5	483	1	0.991	TRUE
Y3	ctg003180_np1212	17564729	17565320	ENST00000638483.1_2_3	+	TAF11L5	375	1	0.988	TRUE
Y3	ctg003180_np1212	17561314	17561904	ENST00000638483.1_3_4	+	TAF11L5	483	1	0.99	TRUE
Y3	ctg003180_np1212	17557902	17558493	ENST00000638483.1_4_5	+	TAF11L5	375	1	0.986	TRUE
Y3	ctg003180_np1212	17554485	17555074	ENST00000638483.1_5_6	+	TAF11L5	540	1	0.983	TRUE
Y3	ctg003180_np1212	17602005	17602596	ENST00000638483.1_6_7	-	TAF11L5	60	1	0.99	TRUE
Y3	ctg003180_np1212	17615601	17616197	ENST00000638483.1_7_8	-	TAF11L5	60	1	0.986	TRUE
Y3	ctg003180_np1212	17608800	17609390	ENST00000638483.1_8_9	-	TAF11L5	60	1	0.981	TRUE
Y3	ctg003180_np1212	17612206	17612797	ENST00000638483.1_9_10	-	TAF11L5	60	1	0.981	TRUE
Y3	ctg003310_np1212	104132	115623	ENST00000453326.2_1_2	-	TCP11X2	603	10	0.999	TRUE
Y3	ctg000770_np1212	3861081	3866056	ENST00000375600.5_1_2	-	XAGE1A	33	4	0.996	TRUE
Y3	ctg000770_np1212	3886765	3891726	ENST00000375600.5_2_3	-	XAGE1A	33	4	0.989	TRUE
Y3	ctg000090_np1212	7177883	7197150	ENST00000614994.4_1_2	-	ZNF285	375	4	0.998	TRUE
Y4	ctg003160_np1212	46786	51334	ENST00000541875.1_1_2	+	ALG10	156	3	0.995	TRUE
Y4	ctg002960_np1212	4521423	4530188	ENST00000370083.8_1_2	-	AMY1A	804	11	0.995	TRUE
Y4	ctg001180_np1212	132072061	132074403	ENST00000259938.7_1_2	+	CLPS	339	3	1	TRUE
Y4	ctg002710_np1212	3440	9103	ENST00000215770.6_1_2	+	DDTL	426	3	0.997	TRUE
Y4	ctg002520_np1212	4982	10641	ENST00000215770.6_2_3	-	DDTL	114	3	0.991	TRUE
Y4	ctg002100_np1212	16709	20471	ENST00000290765.8_1_2	-	GSTT2B	642	5	0.996	TRUE
Y4	ctg001300_np1212	953	1501	ENST00000369159.2_1_2	-	H2AC18	393	1	0.976	TRUE
Y4	ctg002990_np1212	13005753	13006317	ENST00000607355.2_1_2	-	H2AC19	333	1	0.998	TRUE
Y4	ctg001770_np1212	184326	184356	ENST00000603077.1_1_2	-	IGHD2OR15-2A	12	1	1	TRUE
Y4	ctg003210_np1212	30397	30427	ENST00000603077.1_2_3	+	IGHD2OR15-2A	12	1	1	TRUE
Y4	ctg003240_np1212	268621	269163	ENST00000390602.3_1_2	+	IGHV3-13	222	2	0.995	TRUE
Y4	ctg000210_np1212	4820	5351	ENST00000603660.1_1_2	-	IGHV3-30	249	2	0.995	TRUE
Y4	ctg003240_np1212	28703	29234	ENST00000603660.1_2_3	+	IGHV3-30	351	2	1	TRUE
Y4	ctg003240_np1212	4009	4540	ENST00000390615.2_1_2	+	IGHV3-33	351	2	1	TRUE
Y4	ctg000210_np1212	18990	19499	ENST00000438142.3_1_2	-	IGHV4-31	356	2	1	TRUE
Y4	ctg002520_np1212	1096624	1097084	ENST00000390323.2_1_2	-	IGLC2	90	1	0.997	TRUE
Y4	ctg002520_np1212	1101987	1102442	ENST00000390323.2_2_3	-	IGLC2	48	1	0.987	TRUE
Y4	ctg002520_np1212	1093036	1093211	ENST00000390324.2_1_2	-	IGLJ3	151	1	1	TRUE
Y4	ctg002520_np1212	1098401	1098576	ENST00000390324.2_2_3	-	IGLJ3	151	1	1	TRUE
Y4	ctg000950_np1212	4933507	4934949	ENST00000604952.1_1_2	-	MTRNR2L6	12	1	0.995	TRUE
Y4	ctg001980_np1212	274186	279850	ENST00000460972.4_1_2	+	OR2T27	951	2	0.997	TRUE
Y4	ctg000800_np1212	4608824	4611838	ENST00000377930.1_1_2	+	PRR20B	666	3	0.996	TRUE
Y4	ctg000790_np1212	2844239	2848538	ENST00000341750.5_1_2	-	RFPL4AL1	801	3	0.999	TRUE
Y4	ctg000760_np1212	51710	52819	ENST00000449283.2_1_2	-	SPANXB1	309	2	0.993	TRUE
Y4	ctg003030_np1212	17559551	17560142	ENST00000638483.1_1_2	+	TAF11L5	372	1	0.991	TRUE
Y4	ctg000430_np1212	12428	13018	ENST00000638483.1_2_3	-	TAF11L5	285	1	0.986	TRUE
Y4	ctg003030_np1212	17580126	17580721	ENST00000638483.1_3_4	+	TAF11L5	135	1	0.995	TRUE
Y4	ctg000430_np1212	9425	10017	ENST00000638483.1_4_5	+	TAF11L5	60	1	0.98	TRUE
Y4	ctg000430_np1212	2597	3195	ENST00000638483.1_5_6	+	TAF11L5	60	1	0.985	TRUE
Y4	ctg000430_np1212	6009	6599	ENST00000639969.1_1_2	+	TAF11L9	60	1	0.978	TRUE
Y4	ctg001570_np1212	9335	20653	ENST00000642911.1_1_2	-	TCP11X2	789	10	0.996	TRUE
Y4	ctg002690_np1212	3072325	3072374	ENST00000390333.1_1_2	-	TRGJ2	12	1	1	TRUE
Y4	ctg001100_np1212	14269	18374	ENST00000358697.5_1_2	+	ZXDA	96	1	0.988	TRUE
Y5	ctg002100_np1212	151694	152003	ENST00000612308.2_1_2	-	AL627230.1	310	1	0.906	TRUE
Y5	ctg003550_np1212	78383864	78392640	ENST00000370083.8_1_2	-	AMY1A	576	11	0.998	TRUE
Y5	ctg003590_np1212	34500	37799	ENST00000430659.5_2_3	+	AMY1A	99	5	0.994	TRUE
Y5	ctg002570_np1212	56390	57389	ENST00000599845.3_1_2	+	CSAG3	384	2	1	TRUE
Y5	ctg000990_np1212	4521582	4524018	ENST00000382689.7_1_2	-	DEFA1B	285	3	1	TRUE
Y5	ctg003480_np1212	4111659	4127120	ENST00000313250.10_1_2	+	DHRS4	699	8	0.999	TRUE
Y5	ctg000130_np1212	972793	972909	ENST00000361446.5_1_2	+	GAGE12B	93	1	1	TRUE
Y5	ctg000130_np1212	984688	992001	ENST00000405679.3_1_2	+	GAGE12D	351	5	0.994	TRUE
Y5	ctg000130_np1212	937006	944326	ENST00000442437.2_1_2	+	GAGE12J	351	5	0.994	TRUE
Y5	ctg000130_np1212	975146	979883	ENST00000621907.1_1_2	+	GAGE2E	331	4	1	TRUE
Y5	ctg003390_np1212	7035	8967	ENST00000505354.2_1_2	+	GK3P	195	1	0.989	TRUE
Y5	ctg003540_np1212	33543449	33545323	ENST00000505354.2_2_3	-	GK3P	51	1	0.979	TRUE
Y5	ctg001040_np1212	41724902	41737558	ENST00000290438.3_1_2	-	GOLGA6A	702	18	0.998	TRUE
Y5	ctg001040_np1212	40309989	40321597	ENST00000421285.3_1_2	+	GOLGA6B	36	18	0.992	TRUE
Y5	ctg001240_np1212	312733	319560	ENST00000567390.6_1_2	-	GOLGA6L7	306	9	0.991	TRUE
Y5	ctg003580_np1212	19878	20408	ENST00000603660.1_1_2	-	IGHV3-30	351	2	1	TRUE
Y5	ctg003580_np1212	44572	45103	ENST00000390615.2_1_2	-	IGHV3-33	351	2	1	TRUE
Y5	ctg003580_np1212	34064	34573	ENST00000438142.3_1_2	-	IGHV4-31	356	2	1	TRUE
Y5	ctg003580_np1212	9071	9580	ENST00000438142.3_2_3	-	IGHV4-31	356	2	1	TRUE
Y5	ctg003580_np1212	58746	59255	ENST00000438142.3_3_4	-	IGHV4-31	356	2	0.997	TRUE
Y5	ctg002570_np1212	47039	51055	ENST00000611557.4_1_2	-	MAGEA2	447	4	0.998	TRUE
Y5	ctg002990_np1212	350915	352357	ENST00000604952.1_1_2	+	MTRNR2L6	12	1	0.995	TRUE
Y5	ctg001900_np1212	9107	25344	ENST00000436408.6_1_2	-	MUC20	1059	4	0.878	TRUE
Y5	ctg000280_np1212	28425	43172	ENST00000423938.1_2_3	-	MUC20	207	4	0.878	TRUE
Y5	ctg003480_np1212	40037	45870	ENST00000641172.1_1_2	+	OR4K1	249	2	0.999	TRUE
Y5	ctg003430_np1212	406703	412531	ENST00000641172.1_2_3	+	OR4K1	99	2	0.996	TRUE
Y5	ctg003480_np1212	29715	30792	ENST00000315915.4_1_2	+	OR4K5	972	1	1	TRUE
Y5	ctg003430_np1212	396376	397452	ENST00000315915.4_2_3	+	OR4K5	738	1	0.999	TRUE
Y5	ctg002330_np1212	4744020	4750249	ENST00000358438.6_1_2	-	POLR2J2	477	3	0.995	TRUE
Y5	ctg002610_np1212	562542	563649	ENST00000449283.2_1_2	-	SPANXB1	51	2	0.989	TRUE
Y5	ctg002610_np1212	598430	599535	ENST00000449283.2_2_3	-	SPANXB1	309	2	0.991	TRUE
Y5	ctg000070_np1212	1696289	1697396	ENST00000449283.2_3_4	+	SPANXB1	311	2	0.995	TRUE
Y5	ctg002610_np1212	586471	587578	ENST00000449283.2_4_5	-	SPANXB1	144	2	0.993	TRUE
Y5	ctg002610_np1212	574528	575628	ENST00000449283.2_5_6	-	SPANXB1	48	2	0.974	TRUE
Y5	ctg001360_np1212	1263926	1273325	ENST00000340073.8_1_2	-	SPDYE11	591	8	0.994	TRUE
Y5	ctg002940_np1212	15178278	15178866	ENST00000638483.1_10_11	-	TAF11L5	60	1	0.983	TRUE
Y5	ctg002940_np1212	15144072	15144665	ENST00000638483.1_11_12	-	TAF11L5	522	1	0.991	TRUE
Y5	ctg002940_np1212	15168027	15168614	ENST00000638483.1_12_13	-	TAF11L5	60	1	0.983	TRUE
Y5	ctg002940_np1212	15171447	15172037	ENST00000638483.1_13_14	-	TAF11L5	60	1	0.985	TRUE
Y5	ctg002940_np1212	15174857	15175450	ENST00000638483.1_14_15	-	TAF11L5	60	1	0.983	TRUE
Y5	ctg002940_np1212	15130355	15130949	ENST00000638483.1_1_2	-	TAF11L5	174	1	0.993	TRUE
Y5	ctg002940_np1212	15150912	15151505	ENST00000638483.1_2_3	-	TAF11L5	594	1	0.995	TRUE
Y5	ctg002940_np1212	15117089	15117680	ENST00000638483.1_3_4	+	TAF11L5	60	1	0.988	TRUE
Y5	ctg002940_np1212	15127355	15127944	ENST00000638483.1_4_5	+	TAF11L5	590	1	0.983	TRUE
Y5	ctg002940_np1212	15123936	15124524	ENST00000638483.1_5_6	+	TAF11L5	60	1	0.985	TRUE
Y5	ctg002940_np1212	15147493	15148086	ENST00000638483.1_6_7	-	TAF11L5	375	1	0.988	TRUE
Y5	ctg002940_np1212	15120514	15121105	ENST00000638483.1_7_8	+	TAF11L5	135	1	0.988	TRUE
Y5	ctg002940_np1212	15161194	15161786	ENST00000638483.1_8_9	-	TAF11L5	60	1	0.988	TRUE
Y5	ctg002940_np1212	15164607	15165200	ENST00000638483.1_9_10	-	TAF11L5	60	1	0.99	TRUE
Y5	ctg002890_np1212	3106105	3106154	ENST00000390333.1_1_2	-	TRGJ2	12	1	1	TRUE
Y5	ctg000010_np1212	180939	185917	ENST00000375600.5_1_2	+	XAGE1A	195	4	0.996	TRUE
Y5	ctg000010_np1212	197163	202296	ENST00000375616.5_1_2	-	XAGE1B	246	4	0.999	TRUE
Y6	ctg001580_np1212	57970251	57970560	ENST00000612308.2_1_2	-	AL627230.1	310	1	0.906	TRUE
Y6	ctg002760_np1212	45939	58842	ENST00000308742.9_1_2	+	ALG10B	1422	3	0.995	TRUE
Y6	ctg002650_np1212	2818	6120	ENST00000430659.5_1_2	+	AMY1A	243	5	0.997	TRUE
Y6	ctg002190_np1212	33196	41463	ENST00000370079.3_1_2	-	AMY1C	243	10	0.999	TRUE
Y6	ctg002170_np1212	15902	24158	ENST00000370079.3_2_3	+	AMY1C	876	10	0.998	TRUE
Y6	ctg002190_np1212	2129	10397	ENST00000370079.3_3_4	+	AMY1C	144	10	0.996	TRUE
Y6	ctg002900_np1212	121660	123603	ENST00000415044.3_1_2	+	CKMT1A	294	4	0.998	TRUE
Y6	ctg000150_np1212	18119725	18133138	ENST00000617101.4_1_2	-	CLEC18B	201	13	0.995	TRUE
Y6	ctg002110_np1212	8830802	8833144	ENST00000259938.7_1_2	-	CLPS	339	3	1	TRUE
Y6	ctg000180_np1212	82928328	82943805	ENST00000558263.5_1_2	-	DHRS4	567	6	0.999	TRUE
Y6	ctg000650_np1212	31162292	31164157	ENST00000330682.3_1_2	+	ELOA3D	84	1	0.991	TRUE
Y6	ctg000650_np1212	31168172	31170030	ENST00000330682.3_2_3	+	ELOA3D	207	1	0.988	TRUE
Y6	ctg000650_np1212	31191768	31193631	ENST00000330682.3_3_4	+	ELOA3D	63	1	0.987	TRUE
Y6	ctg000650_np1212	31156406	31158262	ENST00000330682.3_4_5	+	ELOA3D	63	1	0.984	TRUE
Y6	ctg000050_np1212	257522	260412	ENST00000308062.7_1_2	-	FRG2C	495	4	0.997	TRUE
Y6	ctg001730_np1212	3129154	3129270	ENST00000361446.5_1_2	-	GAGE12B	93	1	1	TRUE
Y6	ctg001730_np1212	3148176	3155440	ENST00000405679.3_1_2	-	GAGE12D	354	5	1	TRUE
Y6	ctg001730_np1212	3119626	3126925	ENST00000405679.3_2_3	-	GAGE12D	315	5	0.998	TRUE
Y6	ctg001730_np1212	3138676	3145940	ENST00000381698.3_1_2	-	GAGE12E	354	5	1	TRUE
Y6	ctg002150_np1212	56500714	56501275	ENST00000607355.2_1_2	+	H2AC19	330	1	0.996	TRUE
Y6	ctg002380_np1212	17950	18507	ENST00000607355.2_2_3	-	H2AC19	84	1	0.989	TRUE
Y6	ctg002150_np1212	56502264	56503908	ENST00000369158.1_1_2	+	H3C14	696	1	0.992	TRUE
Y6	ctg002380_np1212	8473	9056	ENST00000578186.2_1_2	+	H4C14	312	1	0.999	TRUE
Y6	ctg002150_np1212	56503679	56510836	ENST00000621520.1_1_2	-	H4C15	36	2	0.994	TRUE
Y6	ctg000980_np1212	1443849	1445036	ENST00000302797.4_1_2	-	MRGPRX1	285	1	0.998	TRUE
Y6	ctg002070_np1212	4928994	4930436	ENST00000604952.1_1_2	-	MTRNR2L6	12	1	0.995	TRUE
Y6	ctg000110_np1212	5899135	5905536	ENST00000416608.5_1_2	+	OCM	276	5	0.991	TRUE
Y6	ctg001680_np1212	15937	26365	ENST00000608621.5_1_2	-	POLR2J3	402	5	0.994	TRUE
Y6	ctg001020_np1212	38501860	38504866	ENST00000377930.1_1_2	+	PRR20B	540	3	0.992	TRUE
Y6	ctg001020_np1212	38469126	38472131	ENST00000377930.1_2_3	+	PRR20B	165	3	0.994	TRUE
Y6	ctg001020_np1212	38495318	38498318	ENST00000377930.1_3_4	+	PRR20B	102	3	0.987	TRUE
Y6	ctg002700_np1212	2851153	2855444	ENST00000341750.5_1_2	-	RFPL4AL1	864	3	1	TRUE
Y6	ctg002700_np1212	2841150	2845451	ENST00000341750.5_2_3	-	RFPL4AL1	864	3	1	TRUE
Y6	ctg002690_np1212	29537056	29543150	ENST00000619918.1_1_2	-	RIMBP3	9	1	0.998	TRUE
Y6	ctg002750_np1212	12941	22930	ENST00000620320.4_1_2	+	SSX4	39	7	0.99	TRUE
Y6	ctg000160_np1212	17580016	17580606	ENST00000638483.1_10_11	+	TAF11L5	591	1	0.985	TRUE
Y6	ctg000160_np1212	17607393	17607983	ENST00000638483.1_11_12	+	TAF11L5	60	1	0.985	TRUE
Y6	ctg000160_np1212	17603967	17604563	ENST00000638483.1_12_13	+	TAF11L5	60	1	0.985	TRUE
Y6	ctg000160_np1212	17600554	17601148	ENST00000638483.1_13_14	+	TAF11L5	60	1	0.988	TRUE
Y6	ctg000160_np1212	17597139	17597735	ENST00000638483.1_14_15	+	TAF11L5	60	1	0.985	TRUE
Y6	ctg000160_np1212	17627944	17628532	ENST00000638483.1_1_2	+	TAF11L5	282	1	0.985	TRUE
Y6	ctg000160_np1212	17630948	17631539	ENST00000638483.1_2_3	-	TAF11L5	135	1	0.988	TRUE
Y6	ctg000160_np1212	17621103	17621692	ENST00000638483.1_3_4	+	TAF11L5	282	1	0.988	TRUE
Y6	ctg000160_np1212	17583442	17584033	ENST00000638483.1_4_5	+	TAF11L5	327	1	0.991	TRUE
Y6	ctg000160_np1212	17566353	17566942	ENST00000638483.1_5_6	+	TAF11L5	372	1	0.988	TRUE
Y6	ctg000160_np1212	17569762	17570354	ENST00000638483.1_6_7	+	TAF11L5	522	1	0.993	TRUE
Y6	ctg000160_np1212	17593727	17594316	ENST00000638483.1_7_8	+	TAF11L5	228	1	0.988	TRUE
Y6	ctg000160_np1212	17576611	17577200	ENST00000638483.1_8_9	+	TAF11L5	483	1	0.988	TRUE
Y6	ctg000160_np1212	17634373	17634971	ENST00000638483.1_9_10	-	TAF11L5	285	1	0.99	TRUE
Y6	ctg000360_np1212	114442	128951	ENST00000623912.3_1_2	-	TCP11X1	120	11	0.992	TRUE
Y6	ctg002640_np1212	13850865	13851371	ENST00000390387.3_1_2	+	TRBV3-1	126	2	1	TRUE
Y6	ctg002640_np1212	13854260	13854824	ENST00000390392.3_1_2	+	TRBV4-2	344	2	1	TRUE
Y6	ctg002640_np1212	13862523	13863035	ENST00000634383.1_1_2	+	TRBV6-2	344	2	1	TRUE
Y6	ctg001800_np1212	5815114	5815163	ENST00000390333.1_1_2	+	TRGJ2	12	1	1	TRUE
Y6	ctg001730_np1212	220963	225962	ENST00000375602.2_1_2	+	XAGE1A	246	4	0.998	TRUE
Y7	ctg000980_np1212	108629	108970	ENST00000612308.2_1_2	+	AL627230.1	342	1	1	TRUE
Y7	ctg000980_np1212	41368	41705	ENST00000612308.2_2_3	+	AL627230.1	90	1	0.988	TRUE
Y7	ctg000050_np1212	248781	249105	ENST00000612308.2_3_4	+	AL627230.1	267	1	0.95	TRUE
Y7	ctg002830_np1212	18279	27048	ENST00000370083.8_1_2	-	AMY1A	576	11	0.995	TRUE
Y7	ctg002560_np1212	17590	20885	ENST00000430659.5_2_3	+	AMY1A	294	5	0.995	TRUE
Y7	ctg002550_np1212	2513	10768	ENST00000370079.3_1_2	+	AMY1C	126	10	0.993	TRUE
Y7	ctg002990_np1212	126622	128509	ENST00000619989.1_1_2	-	CCL3L1	84	3	0.998	TRUE
Y7	ctg000780_np1212	577735	578734	ENST00000599845.3_1_2	-	CSAG3	180	2	0.993	TRUE
Y7	ctg001720_np1212	8393	10999	ENST00000470691.2_1_2	-	CTAGE6	255	1	0.996	TRUE
Y7	ctg001160_np1212	15099047	15101635	ENST00000470691.2_2_3	+	CTAGE6	129	1	0.986	TRUE
Y7	ctg003200_np1212	2473180	2478970	ENST00000331444.12_1_2	+	DGCR6	663	5	0.998	TRUE
Y7	ctg000630_np1212	4084355	4099864	ENST00000558263.5_1_2	-	DHRS4	567	6	0.999	TRUE
Y7	ctg000490_np1212	33370604	33372468	ENST00000330682.3_1_2	+	ELOA3D	759	1	0.991	TRUE
Y7	ctg000490_np1212	33341130	33342966	ENST00000330682.3_2_3	+	ELOA3D	255	1	0.976	TRUE
Y7	ctg003160_np1212	921790	929084	ENST00000612958.1_1_2	+	GAGE13	354	5	1	TRUE
Y7	ctg003160_np1212	931322	936051	ENST00000621907.1_1_2	+	GAGE2E	331	4	1	TRUE
Y7	ctg001240_np1212	41653959	41665585	ENST00000421285.3_1_2	-	GOLGA6B	615	18	0.997	TRUE
Y7	ctg001240_np1212	41629712	41641337	ENST00000421285.3_2_3	-	GOLGA6B	36	18	0.998	TRUE
Y7	ctg001670_np1212	31962	32491	ENST00000603660.1_1_2	-	IGHV3-30	351	2	1	TRUE
Y7	ctg001660_np1212	78637677	78638186	ENST00000438142.3_1_2	-	IGHV4-31	356	2	1	TRUE
Y7	ctg001670_np1212	46156	46665	ENST00000438142.3_2_3	-	IGHV4-31	356	2	1	TRUE
Y7	ctg002030_np1212	27953199	27953659	ENST00000390323.2_1_2	-	IGLC2	90	1	0.997	TRUE
Y7	ctg002030_np1212	27963919	27964374	ENST00000390323.2_2_3	-	IGLC2	90	1	0.987	TRUE
Y7	ctg002030_np1212	27960333	27960507	ENST00000390324.2_1_2	-	IGLJ3	141	1	0.994	TRUE
Y7	ctg002030_np1212	27954975	27955149	ENST00000390324.2_2_3	-	IGLJ3	141	1	0.994	TRUE
Y7	ctg000580_np1212	3241032	3244919	ENST00000357916.8_1_2	-	MAGEA12	945	2	0.998	TRUE
Y7	ctg000780_np1212	600524	604369	ENST00000357916.8_2_3	-	MAGEA12	135	2	0.992	TRUE
Y7	ctg000780_np1212	584052	588051	ENST00000331220.6_1_2	+	MAGEA2B	135	5	0.991	TRUE
Y7	ctg000780_np1212	568208	571822	ENST00000329342.9_1_2	+	MAGEA6	930	3	0.999	TRUE
Y7	ctg002180_np1212	7743	13527	ENST00000243314.5_1_2	+	MAGEA9	513	4	0.997	TRUE
Y7	ctg000930_np1212	11602	41041	ENST00000311506.10_1_2	+	METTL2A	1137	9	0.999	TRUE
Y7	ctg003270_np1212	29637378	29642747	ENST00000526914.1_1_2	+	MRGPRX1	552	2	0.999	TRUE
Y7	ctg001510_np1212	121671	123113	ENST00000604952.1_1_2	+	MTRNR2L6	12	1	0.995	TRUE
Y7	ctg003270_np1212	17044	18100	ENST00000446524.1_1_2	-	OR4A47	21	1	0.989	TRUE
Y7	ctg003240_np1212	6698962	6708673	ENST00000378149.7_1_2	-	PGA4	1167	9	0.999	TRUE
Y7	ctg002380_np1212	117735	120748	ENST00000376098.4_1_2	+	PRAMEF17	114	3	0.996	TRUE
Y7	ctg002380_np1212	96326	99717	ENST00000624297.2_1_2	-	PRAMEF18	258	3	0.995	TRUE
Y7	ctg001650_np1212	57247904	57250914	ENST00000377930.1_1_2	-	PRR20B	417	3	0.993	TRUE
Y7	ctg001650_np1212	57208676	57211684	ENST00000377930.1_2_3	-	PRR20B	318	3	0.992	TRUE
Y7	ctg001650_np1212	57228299	57231298	ENST00000377930.1_3_4	-	PRR20B	660	3	0.99	TRUE
Y7	ctg001160_np1212	14267744	14281919	ENST00000632998.1_1_2	+	PRSS2	744	5	0.998	TRUE
Y7	ctg000690_np1212	2879333	2883497	ENST00000434937.2_1_2	-	RFPL4A	180	3	0.999	TRUE
Y7	ctg000690_np1212	2849100	2853400	ENST00000341750.5_1_2	-	RFPL4AL1	864	3	1	TRUE
Y7	ctg000690_np1212	2869090	2873392	ENST00000341750.5_2_3	-	RFPL4AL1	864	3	0.996	TRUE
Y7	ctg002030_np1212	29485038	29491136	ENST00000619918.1_1_2	-	RIMBP3	1965	1	0.999	TRUE
Y7	ctg002890_np1212	4420	5517	ENST00000449283.2_1_2	+	SPANXB1	138	2	0.97	TRUE
Y7	ctg000680_np1212	3232185	3232777	ENST00000638483.1_10_11	-	TAF11L5	522	1	0.985	TRUE
Y7	ctg000680_np1212	3225342	3225936	ENST00000638483.1_11_12	-	TAF11L5	486	1	0.99	TRUE
Y7	ctg000680_np1212	3221923	3222518	ENST00000638483.1_12_13	-	TAF11L5	282	1	0.995	TRUE
Y7	ctg000680_np1212	3208233	3208830	ENST00000638483.1_1_2	-	TAF11L5	135	1	0.996	TRUE
Y7	ctg000680_np1212	3174425	3175015	ENST00000638483.1_2_3	+	TAF11L5	60	1	0.99	TRUE
Y7	ctg000680_np1212	3171011	3171603	ENST00000638483.1_3_4	+	TAF11L5	60	1	0.991	TRUE
Y7	ctg000680_np1212	3201394	3201986	ENST00000638483.1_4_5	-	TAF11L5	330	1	0.99	TRUE
Y7	ctg000680_np1212	3239033	3239626	ENST00000638483.1_5_6	-	TAF11L5	282	1	0.991	TRUE
Y7	ctg000680_np1212	3235607	3236201	ENST00000638483.1_6_7	-	TAF11L5	486	1	0.991	TRUE
Y7	ctg000680_np1212	3181270	3181860	ENST00000638483.1_7_8	+	TAF11L5	60	1	0.988	TRUE
Y7	ctg000680_np1212	3218508	3219101	ENST00000638483.1_8_9	-	TAF11L5	435	1	0.993	TRUE
Y7	ctg000680_np1212	3194965	3195554	ENST00000638483.1_9_10	+	TAF11L5	282	1	0.988	TRUE
Y7	ctg000680_np1212	3204807	3205401	ENST00000639969.1_1_2	-	TAF11L9	330	1	0.995	TRUE
Y7	ctg000310_np1212	128594	143524	ENST00000643059.1_1_2	-	TCP11X2	36	12	0.998	TRUE
Y7	ctg001620_np1212	18611430	18611479	ENST00000390333.1_1_2	+	TRGJ2	12	1	1	TRUE
Y7	ctg002090_np1212	96878	99100	ENST00000308911.8_1_2	-	TUBB8B	72	4	1	TRUE
Y7	ctg001990_np1212	14867876	14870076	ENST00000308911.8_2_3	+	TUBB8B	1242	4	0.986	TRUE
Y7	ctg003150_np1212	2649797	2654766	ENST00000375600.5_1_2	-	XAGE1A	33	4	0.993	TRUE
Y8	ctg000170_np1212	33456267	33462912	ENST00000311148.9_1_2	-	ACOT1	282	3	0.998	TRUE
Y8	ctg002080_np1212	20423231	20431498	ENST00000370079.3_1_2	-	AMY1C	876	10	0.998	TRUE
Y8	ctg000980_np1212	297918	313825	ENST00000622769.4_1_2	-	ANXA8L1	336	9	0.984	TRUE
Y8	ctg001360_np1212	665568	666937	ENST00000305321.4_1_2	-	BOLA2B	366	3	0.997	TRUE
Y8	ctg000650_np1212	21626194	21628527	ENST00000259938.7_1_2	+	CLPS	339	3	1	TRUE
Y8	ctg000800_np1212	24079	27808	ENST00000535490.2_1_2	+	CXorf49	135	6	0.98	TRUE
Y8	ctg000880_np1212	33359447	33361308	ENST00000330682.3_1_2	+	ELOA3D	81	1	0.991	TRUE
Y8	ctg000880_np1212	33353579	33355437	ENST00000330682.3_2_3	+	ELOA3D	159	1	0.986	TRUE
Y8	ctg001570_np1212	48776344	48776460	ENST00000361446.5_1_2	+	GAGE12B	93	1	1	TRUE
Y8	ctg001570_np1212	48759609	48766917	ENST00000405679.3_1_2	+	GAGE12D	354	5	0.998	TRUE
Y8	ctg001570_np1212	48788234	48792957	ENST00000621907.1_1_2	+	GAGE2E	312	4	0.99	TRUE
Y8	ctg001150_np1212	41465134	41476736	ENST00000421285.3_1_2	-	GOLGA6B	984	18	0.996	TRUE
Y8	ctg001150_np1212	41513578	41525170	ENST00000421285.3_2_3	-	GOLGA6B	1521	18	0.991	TRUE
Y8	ctg000170_np1212	827601	828125	ENST00000434710.1_1_2	+	IGHV3-43	354	2	1	TRUE
Y8	ctg000170_np1212	549305	549814	ENST00000438142.3_1_2	+	IGHV4-31	356	2	1	TRUE
Y8	ctg002090_np1212	6878037	6880447	ENST00000381393.3_1_2	+	MBD3L2	66	2	0.997	TRUE
Y8	ctg002090_np1212	6884884	6887301	ENST00000333843.8_1_2	-	MBD3L3	180	2	0.989	TRUE
Y8	ctg001560_np1212	15416991	15418180	ENST00000302797.4_1_2	-	MRGPRX1	969	1	1	TRUE
Y8	ctg002530_np1212	33589930	33591372	ENST00000604952.1_1_2	+	MTRNR2L6	12	1	0.995	TRUE
Y8	ctg002480_np1212	6720226	6729930	ENST00000378149.7_1_2	-	PGA4	1167	9	0.998	TRUE
Y8	ctg001110_np1212	7029496	7043671	ENST00000632998.1_1_2	-	PRSS2	744	5	0.998	TRUE
Y8	ctg000640_np1212	2856735	2861039	ENST00000341750.5_1_2	-	RFPL4AL1	864	3	1	TRUE
Y8	ctg002500_np1212	29553099	29559196	ENST00000619918.1_1_2	-	RIMBP3	1968	1	0.998	TRUE
Y8	ctg000500_np1212	2554406	2555741	ENST00000370519.3_1_2	-	SPANXA1	30	2	0.998	TRUE
Y8	ctg001600_np1212	108088	109132	ENST00000370518.4_1_2	+	SPANXA2	117	2	0.99	TRUE
Y8	ctg000850_np1212	5159670	5160782	ENST00000449283.2_1_2	+	SPANXB1	312	2	1	TRUE
Y8	ctg000850_np1212	5135718	5136826	ENST00000449283.2_2_3	+	SPANXB1	312	2	1	TRUE
Y8	ctg000850_np1212	5123746	5124851	ENST00000449283.2_3_4	+	SPANXB1	51	2	0.993	TRUE
Y8	ctg001920_np1212	1390952	1400359	ENST00000340073.8_1_2	-	SPDYE11	108	8	0.995	TRUE
Y8	ctg000800_np1212	15073125	15083373	ENST00000336777.9_1_2	-	SSX2	297	9	0.996	TRUE
Y8	ctg002070_np1212	3176206	3176799	ENST00000638483.1_1_2	+	TAF11L5	282	1	0.995	TRUE
Y8	ctg002070_np1212	3231158	3231751	ENST00000638483.1_2_3	-	TAF11L5	60	1	0.995	TRUE
Y8	ctg002070_np1212	3203756	3204351	ENST00000638483.1_3_4	-	TAF11L5	375	1	0.995	TRUE
Y8	ctg002070_np1212	3224323	3224911	ENST00000638483.1_4_5	-	TAF11L5	60	1	0.986	TRUE
Y8	ctg002070_np1212	3227740	3228333	ENST00000638483.1_5_6	-	TAF11L5	60	1	0.993	TRUE
Y8	ctg002070_np1212	3207174	3207767	ENST00000638483.1_6_7	-	TAF11L5	483	1	0.99	TRUE
Y8	ctg002070_np1212	3220895	3221485	ENST00000638483.1_7_8	-	TAF11L5	60	1	0.99	TRUE
Y8	ctg002070_np1212	3234566	3235156	ENST00000638483.1_8_9	-	TAF11L5	282	1	0.988	TRUE
Y8	ctg002070_np1212	3172779	3173374	ENST00000638483.1_9_10	+	TAF11L5	282	1	0.991	TRUE
Y8	ctg000830_np1212	32400	43110	ENST00000622971.2_1_2	-	TCP11X1	534	9	0.993	TRUE
Y8	ctg000620_np1212	1286352	1288162	ENST00000612142.1_1_2	-	TPSB2	546	5	0.998	TRUE
Y8	ctg001110_np1212	7486568	7487074	ENST00000390387.3_1_2	-	TRBV3-1	126	2	1	TRUE
Y8	ctg001110_np1212	7483115	7483679	ENST00000390392.3_1_2	-	TRBV4-2	344	2	1	TRUE
Y8	ctg001110_np1212	7496558	7497070	ENST00000634383.1_1_2	-	TRBV6-2	344	2	1	TRUE
Y8	ctg001570_np1212	51666071	51671044	ENST00000375600.5_1_2	-	XAGE1A	261	4	0.996	TRUE
Y8	ctg001570_np1212	51646072	51654816	ENST00000518075.1_1_2	+	XAGE1B	246	4	0.999	TRUE
Y9	ctg003170_np1212	47481	48912	ENST00000611641.1_1_2	-	AL445989.1	39	1	0.953	TRUE
Y9	ctg000850_np1212	11560	13170	ENST00000634648.1_1_2	-	CENPVL2	639	1	0.988	TRUE
Y9	ctg000470_np1212	3875501	3877842	ENST00000259938.7_1_2	-	CLPS	387	3	0.997	TRUE
Y9	ctg000610_np1212	26063351	26065210	ENST00000330682.3_1_2	-	ELOA3D	852	1	0.986	TRUE
Y9	ctg000610_np1212	26098671	26100506	ENST00000330682.3_2_3	-	ELOA3D	207	1	0.973	TRUE
Y9	ctg000610_np1212	26092798	26094643	ENST00000330682.3_3_4	-	ELOA3D	63	1	0.978	TRUE
Y9	ctg000610_np1212	26081015	26082891	ENST00000330682.3_4_5	-	ELOA3D	87	1	0.984	TRUE
Y9	ctg000610_np1212	26104538	26106378	ENST00000330682.3_5_6	-	ELOA3D	63	1	0.973	TRUE
Y9	ctg000610_np1212	26086918	26088770	ENST00000330682.3_6_7	-	ELOA3D	210	1	0.978	TRUE
Y9	ctg000850_np1212	2092203	2092319	ENST00000361446.5_1_2	-	GAGE12B	93	1	1	TRUE
Y9	ctg000850_np1212	2082656	2089975	ENST00000362097.1_1_2	-	GAGE2A	351	5	0.996	TRUE
Y9	ctg001290_np1212	1209548	1221166	ENST00000434739.3_1_2	+	GOLGA6D	438	18	0.991	TRUE
Y9	ctg000820_np1212	174823	175653	ENST00000251595.11_1_2	+	HBA2	429	3	0.996	TRUE
Y9	ctg001050_np1212	467864	468398	ENST00000434710.1_1_2	+	IGHV3-43	354	2	0.995	TRUE
Y9	ctg002580_np1212	1378022	1378482	ENST00000390323.2_1_2	+	IGLC2	90	1	0.997	TRUE
Y9	ctg002580_np1212	1383385	1383845	ENST00000390323.2_2_3	+	IGLC2	90	1	0.997	TRUE
Y9	ctg002580_np1212	1381894	1382069	ENST00000390324.2_1_2	+	IGLJ3	151	1	1	TRUE
Y9	ctg002580_np1212	1376530	1376705	ENST00000390324.2_2_3	+	IGLJ3	151	1	1	TRUE
Y9	ctg000400_np1212	195403	207426	ENST00000567955.3_1_2	-	KCNJ18	1299	3	0.998	TRUE
Y9	ctg002010_np1212	8566785	8570381	ENST00000329342.9_1_2	+	MAGEA6	99	3	0.995	TRUE
Y9	ctg001450_np1212	4949328	4950770	ENST00000604952.1_1_2	-	MTRNR2L6	12	1	0.995	TRUE
Y9	ctg003120_np1212	469254	480590	ENST00000641810.1_1_2	-	OR2A42	516	3	0.994	TRUE
Y9	ctg002980_np1212	44995268	44996334	ENST00000446524.1_1_2	+	OR4A47	357	1	0.999	TRUE
Y9	ctg002030_np1212	4604246	4607235	ENST00000377930.1_1_2	+	PRR20B	165	3	0.988	TRUE
Y9	ctg002030_np1212	4617304	4620290	ENST00000377930.1_2_3	+	PRR20B	165	3	0.988	TRUE
Y9	ctg002030_np1212	4630286	4633271	ENST00000377930.1_3_4	+	PRR20B	165	3	0.992	TRUE
Y9	ctg002030_np1212	4636783	4639763	ENST00000377930.1_4_5	+	PRR20B	534	3	0.985	TRUE
Y9	ctg002030_np1212	4623793	4626767	ENST00000377930.1_5_6	+	PRR20B	165	3	0.982	TRUE
Y9	ctg000960_np1212	7839588	7843893	ENST00000341750.5_1_2	+	RFPL4AL1	864	3	1	TRUE
Y9	ctg003840_np1212	1965194	1968806	ENST00000563995.1_1_2	-	SLX1A	66	4	0.999	TRUE
Y9	ctg001120_np1212	4423	5519	ENST00000449283.2_1_2	+	SPANXB1	141	2	0.972	TRUE
Y9	ctg000450_np1212	17583299	17583891	ENST00000638668.1_1_2	+	TAF11L3	522	1	0.991	TRUE
Y9	ctg000450_np1212	17637594	17638181	ENST00000638483.1_10_11	-	TAF11L5	60	1	0.976	TRUE
Y9	ctg000450_np1212	17647797	17648391	ENST00000638483.1_11_12	-	TAF11L5	60	1	0.985	TRUE
Y9	ctg000450_np1212	17603830	17604426	ENST00000638483.1_12_13	+	TAF11L5	60	1	0.986	TRUE
Y9	ctg000450_np1212	17651202	17651793	ENST00000638483.1_13_14	-	TAF11L5	309	1	0.975	TRUE
Y9	ctg000450_np1212	17573067	17573661	ENST00000638483.1_1_2	+	TAF11L5	486	1	0.988	TRUE
Y9	ctg000450_np1212	17634187	17634778	ENST00000638483.1_2_3	-	TAF11L5	60	1	0.986	TRUE
Y9	ctg000450_np1212	17579891	17580482	ENST00000638483.1_3_4	+	TAF11L5	592	1	0.985	TRUE
Y9	ctg000450_np1212	17644406	17644999	ENST00000638483.1_4_5	-	TAF11L5	60	1	0.986	TRUE
Y9	ctg000450_np1212	17607250	17607842	ENST00000638483.1_5_6	+	TAF11L5	60	1	0.983	TRUE
Y9	ctg000450_np1212	17610658	17611251	ENST00000638483.1_6_7	+	TAF11L5	60	1	0.986	TRUE
Y9	ctg000450_np1212	17614068	17614666	ENST00000638483.1_7_8	+	TAF11L5	60	1	0.986	TRUE
Y9	ctg000450_np1212	17631185	17631782	ENST00000638483.1_8_9	+	TAF11L5	99	1	0.983	TRUE
Y9	ctg000450_np1212	17641001	17641592	ENST00000638483.1_9_10	-	TAF11L5	60	1	0.98	TRUE
Y9	ctg000380_np1212	8289413	8300888	ENST00000453326.2_1_2	+	TCP11X2	114	10	0.995	TRUE
Y9	ctg001370_np1212	466540	471524	ENST00000375600.5_1_2	-	XAGE1A	267	4	0.999	TRUE
Y9	ctg001370_np1212	440813	445810	ENST00000375602.2_2_3	-	XAGE1A	246	4	0.998	TRUE
Yin	ctg003740_np1212	25502722	25508525	ENST00000266483.7_1_2	+	ALG10	615	3	0.998	TRUE
Yin	ctg002300_np1212	1042	2658	ENST00000634648.1_1_2	-	CENPVL2	819	1	0.993	TRUE
Yin	ctg002630_np1212	21639179	21641516	ENST00000259938.7_1_2	+	CLPS	339	3	1	TRUE
Yin	ctg000220_np1212	33289858	33291723	ENST00000330682.3_1_2	+	ELOA3D	63	1	0.99	TRUE
Yin	ctg000220_np1212	33307495	33309358	ENST00000330682.3_2_3	+	ELOA3D	117	1	0.99	TRUE
Yin	ctg000220_np1212	33295752	33297607	ENST00000330682.3_3_4	+	ELOA3D	258	1	0.983	TRUE
Yin	ctg000450_np1212	2065754	2065870	ENST00000361446.5_1_2	-	GAGE12B	93	1	1	TRUE
Yin	ctg000450_np1212	2075302	2082606	ENST00000381722.1_1_2	-	GAGE12H	354	5	1	TRUE
Yin	ctg000450_np1212	2056204	2063530	ENST00000362097.1_1_2	-	GAGE2A	354	5	1	TRUE
Yin	ctg000930_np1212	3525	15076	ENST00000421285.3_1_2	+	GOLGA6B	609	18	0.983	TRUE
Yin	ctg001240_np1212	40166158	40172967	ENST00000567390.6_1_2	-	GOLGA6L7	306	9	0.984	TRUE
Yin	ctg000170_np1212	558759	559290	ENST00000603660.1_1_2	+	IGHV3-30	351	2	1	TRUE
Yin	ctg000170_np1212	495674	496183	ENST00000438142.3_1_2	+	IGHV4-31	356	2	1	TRUE
Yin	ctg000170_np1212	520670	521179	ENST00000438142.3_2_3	+	IGHV4-31	356	2	1	TRUE
Yin	ctg001440_np1212	1804838	1805298	ENST00000390323.2_1_2	-	IGLC2	90	1	0.997	TRUE
Yin	ctg001440_np1212	1810192	1810652	ENST00000390323.2_2_3	-	IGLC2	90	1	0.997	TRUE
Yin	ctg001440_np1212	1811957	1812132	ENST00000390322.2_1_2	-	IGLJ2	90	1	1	TRUE
Yin	ctg001440_np1212	1801252	1801427	ENST00000390324.2_1_2	-	IGLJ3	151	1	1	TRUE
Yin	ctg002300_np1212	504812	512234	ENST00000599522.6_1_2	+	MAGED4	402	14	0.999	TRUE
Yin	ctg003690_np1212	1390851	1392293	ENST00000604952.1_1_2	+	MTRNR2L6	12	1	0.995	TRUE
Yin	ctg003530_np1212	288254	293910	ENST00000460972.4_1_2	+	OR2T27	108	2	0.992	TRUE
Yin	ctg001140_np1212	5683326	5687629	ENST00000341750.5_1_2	+	RFPL4AL1	537	3	0.999	TRUE
Yin	ctg001040_np1212	1671529	1677624	ENST00000619918.1_1_2	+	RIMBP3	429	1	0.998	TRUE
Yin	ctg001000_np1212	616123	617140	ENST00000588001.2_1_2	-	SLC35G4	297	1	0.999	TRUE
Yin	ctg001050_np1212	5130011	5131121	ENST00000449283.2_1_2	+	SPANXB1	312	2	1	TRUE
Yin	ctg001050_np1212	5118032	5119139	ENST00000449283.2_2_3	+	SPANXB1	312	2	0.997	TRUE
Yin	ctg001050_np1212	5142003	5143111	ENST00000449283.2_3_4	+	SPANXB1	144	2	0.997	TRUE
Yin	ctg000660_np1212	2835	3424	ENST00000640302.1_1_2	+	SSU72P3	117	1	0.996	TRUE
Yin	ctg001230_np1212	17492544	17493139	ENST00000638483.1_10_11	+	TAF11L5	60	1	0.991	TRUE
Yin	ctg001230_np1212	17540087	17540678	ENST00000638483.1_11_12	-	TAF11L5	592	1	0.985	TRUE
Yin	ctg001230_np1212	17485717	17486310	ENST00000638483.1_12_13	+	TAF11L5	60	1	0.983	TRUE
Yin	ctg001230_np1212	17475502	17476098	ENST00000638483.1_13_14	+	TAF11L5	60	1	0.985	TRUE
Yin	ctg001230_np1212	17482315	17482902	ENST00000638483.1_14_15	+	TAF11L5	60	1	0.98	TRUE
Yin	ctg001230_np1212	17478909	17479502	ENST00000638483.1_15_16	+	TAF11L5	60	1	0.983	TRUE
Yin	ctg001230_np1212	17499405	17499998	ENST00000638483.1_1_2	+	TAF11L5	594	1	0.991	TRUE
Yin	ctg001230_np1212	17516549	17517145	ENST00000638483.1_2_3	+	TAF11L5	597	1	0.993	TRUE
Yin	ctg001230_np1212	17506267	17506856	ENST00000638483.1_3_4	+	TAF11L5	483	1	0.986	TRUE
Yin	ctg001230_np1212	17472079	17472673	ENST00000638483.1_4_5	+	TAF11L5	135	1	0.99	TRUE
Yin	ctg001230_np1212	17553750	17554344	ENST00000638483.1_5_6	-	TAF11L5	595	1	0.991	TRUE
Yin	ctg001230_np1212	17536678	17537266	ENST00000638483.1_6_7	-	TAF11L5	372	1	0.983	TRUE
Yin	ctg001230_np1212	17509693	17510288	ENST00000638483.1_7_8	+	TAF11L5	378	1	0.991	TRUE
Yin	ctg001230_np1212	17546905	17547496	ENST00000638483.1_8_9	-	TAF11L5	375	1	0.988	TRUE
Yin	ctg001230_np1212	17489130	17489720	ENST00000638483.1_9_10	+	TAF11L5	60	1	0.986	TRUE
Yin	ctg003720_np1212	1594454	1594959	ENST00000617347.1_1_2	-	TRBV12-4	347	2	1	TRUE
Yin	ctg003720_np1212	1844154	1844660	ENST00000390387.3_1_2	-	TRBV3-1	126	2	1	TRUE
Yin	ctg003720_np1212	1840701	1841265	ENST00000390392.3_1_2	-	TRBV4-2	344	2	1	TRUE
Yin	ctg003720_np1212	1832498	1833009	ENST00000634383.1_1_2	-	TRBV6-2	344	2	1	TRUE
Yin	ctg002300_np1212	857760	862738	ENST00000375600.5_1_2	-	XAGE1A	195	4	0.994	TRUE
Yin	ctg002300_np1212	844903	849901	ENST00000375602.2_2_3	-	XAGE1A	246	4	0.996	TRUE
Zang	ctg001230_np1212	62588	62929	ENST00000612308.2_1_2	-	AL627230.1	342	1	1	TRUE
Zang	ctg001840_np1212	25908525	25908858	ENST00000612308.2_2_3	+	AL627230.1	334	1	0.976	TRUE
Zang	ctg002920_np1212	25723	30199	ENST00000548240.1_1_2	-	ALG10B	777	3	0.988	TRUE
Zang	ctg003080_np1212	12668	14477	ENST00000617405.5_1_2	+	CCL4L2	312	3	0.999	TRUE
Zang	ctg002580_np1212	31031	32715	ENST00000634648.1_1_2	+	CENPVL2	450	1	0.987	TRUE
Zang	ctg001610_np1212	3547291	3553596	ENST00000452779.3_1_2	-	CSAG1	447	4	0.991	TRUE
Zang	ctg000850_np1212	26113431	26115284	ENST00000330682.3_1_2	-	ELOA3D	81	1	0.981	TRUE
Zang	ctg000850_np1212	26125124	26126975	ENST00000330682.3_2_3	-	ELOA3D	81	1	0.981	TRUE
Zang	ctg000010_np1212	73833	74620	ENST00000636267.1_1_2	+	FAM236C	66	3	0.993	TRUE
Zang	ctg001690_np1212	3500193	3511826	ENST00000421285.3_1_2	-	GOLGA6B	615	18	0.992	TRUE
Zang	ctg001690_np1212	6156755	6168397	ENST00000421285.3_2_3	-	GOLGA6B	1713	18	0.995	TRUE
Zang	ctg001670_np1212	28001445	28001900	ENST00000390323.2_1_2	-	IGLC2	90	1	0.987	TRUE
Zang	ctg001670_np1212	27985371	27985830	ENST00000390325.2_1_2	-	IGLC3	90	1	0.995	TRUE
Zang	ctg001670_np1212	27987137	27987312	ENST00000390324.2_1_2	-	IGLJ3	151	1	1	TRUE
Zang	ctg001670_np1212	27992500	27992675	ENST00000390324.2_2_3	-	IGLJ3	151	1	1	TRUE
Zang	ctg000370_np1212	21851414	21865719	ENST00000342376.4_1_2	+	KIR2DL3	915	8	0.986	TRUE
Zang	ctg000370_np1212	21895542	21910738	ENST00000342376.4_2_3	+	KIR2DL3	915	8	1	TRUE
Zang	ctg000390_np1212	17561597	17564000	ENST00000381393.3_1_2	+	MBD3L2	345	2	0.993	TRUE
Zang	ctg000390_np1212	17550042	17552469	ENST00000381394.8_1_2	-	MBD3L4	507	2	0.994	TRUE
Zang	ctg001940_np1212	7869	38252	ENST00000311506.10_1_2	+	METTL2A	216	9	0.993	TRUE
Zang	ctg002790_np1212	4925422	4926864	ENST00000604952.1_1_2	-	MTRNR2L6	12	1	0.995	TRUE
Zang	ctg002270_np1212	6635540	6638728	ENST00000537932.5_1_2	-	PGA4	705	4	0.997	TRUE
Zang	ctg000040_np1212	116824	120223	ENST00000624297.2_1_2	-	PRAMEF18	387	3	0.999	TRUE
Zang	ctg001710_np1212	56847765	56850766	ENST00000377931.1_1_2	-	PRR20A	414	3	0.991	TRUE
Zang	ctg001710_np1212	56853828	56856828	ENST00000377931.1_2_3	-	PRR20A	666	3	0.99	TRUE
Zang	ctg001710_np1212	56809436	56812453	ENST00000377930.1_1_2	-	PRR20B	666	3	0.997	TRUE
Zang	ctg001710_np1212	56859889	56862893	ENST00000377930.1_2_3	-	PRR20B	417	3	0.991	TRUE
Zang	ctg001710_np1212	56841248	56844254	ENST00000377930.1_3_4	-	PRR20B	666	3	0.992	TRUE
Zang	ctg002290_np1212	14214573	14228747	ENST00000632998.1_1_2	+	PRSS2	744	5	0.998	TRUE
Zang	ctg003040_np1212	119723	131938	ENST00000376919.3_1_2	+	SSX1	525	8	0.999	TRUE
Zang	ctg000570_np1212	17575660	17576250	ENST00000638483.1_1_2	+	TAF11L5	591	1	0.99	TRUE
Zang	ctg000570_np1212	17589346	17589943	ENST00000638483.1_2_3	+	TAF11L5	60	1	0.993	TRUE
Zang	ctg000570_np1212	17606424	17607012	ENST00000638483.1_3_4	+	TAF11L5	60	1	0.986	TRUE
Zang	ctg000570_np1212	17619711	17620308	ENST00000638483.1_4_5	-	TAF11L5	63	1	1	TRUE
Zang	ctg000570_np1212	17623132	17623725	ENST00000638483.1_5_6	-	TAF11L5	60	1	0.991	TRUE
Zang	ctg000570_np1212	17603013	17603603	ENST00000638483.1_6_7	+	TAF11L5	60	1	0.983	TRUE
Zang	ctg000570_np1212	17599613	17600203	ENST00000638483.1_7_8	+	TAF11L5	60	1	0.981	TRUE
Zang	ctg000570_np1212	17613277	17613872	ENST00000639969.1_1_2	+	TAF11L9	375	1	0.998	TRUE
Zang	ctg000600_np1212	5832	17410	ENST00000453326.2_1_2	+	TCP11X2	285	10	0.995	TRUE
Zang	ctg001100_np1212	17519190	17519239	ENST00000390333.1_1_2	+	TRGJ2	12	1	1	TRUE
Zang	ctg002270_np1212	12804659	12805839	ENST00000530464.2_1_2	+	UBTFL1	138	1	0.996	TRUE
Zang	ctg000610_np1212	37304	42310	ENST00000375602.2_1_2	-	XAGE1A	246	4	0.999	TRUE
Zang	ctg000610_np1212	11632	16627	ENST00000375602.2_2_3	-	XAGE1A	192	4	0.986	TRUE
